# Supplementary material for: Enhanced protein isoform characterization through long-read proteogenomics
Source: Genome Biol. 2022 Mar 3;23:69. doi: 10.1186/s13059-022-02624-y (PMC8892804; doi:10.1186/s13059-022-02624-y)
Supplement: Supplementary file 3 — Additional file 3: Table S1. Detailed breakdown of protein classifications based on SQANTI Protein. Provides information on the key protein elements which differ from the GENCODE reference. [file 13059_2022_2624_MOESM3_ESM.xlsx]

## Sheet: Additional File 3
Table S1: Protein Classifications Based on SQANTI Protein
SQANTI Protein class	N-terminus	Splicing	C-terminus	Note	Number of protein isoforms
pFSM	Known	Known	Known	-	15549
pFSM	Known	-	Known	-	782
pNIC	Known	Known	Known	Novel combo of N/C-term	1603
pNIC	Known	Combo	Known	-	6039
pNNC	Known	Combo	Novel	-	1910
pNNC	Known	Known	Novel	-	7732
pNNC	Known	Novel	Known	-	3317
pNNC	Known	Novel	Novel	-	4759
pNNC	Novel	Combo	Known	-	150
pNNC	Novel	Combo	Novel	-	51
pNNC	Novel	Known	Known	-	2078
pNNC	Novel	Known	Novel	-	368
pNNC	Novel	Novel	Known	-	537
pNNC	Novel	Novel	Novel	-	193
Combo = combination of elments
