# Supplementary material for: Enhanced protein isoform characterization through long-read proteogenomics
Source: Genome Biol. 2022 Mar 3;23:69. doi: 10.1186/s13059-022-02624-y (PMC8892804; doi:10.1186/s13059-022-02624-y)
Supplement: Supplementary file 4 — Additional file 4: Table S2. Number of isoforms for each transcript and protein isoform classifications between SQANTI and SQANTI Protein (FSM = full-splice_match; ISM = incomplete-splice_match; NIC = novel_in_catalog; NNC = novel_not_in_catalog). Note that protein-centric classifications are prepended with a “p” (e.g., pFSM). [file 13059_2022_2624_MOESM4_ESM.xlsx]

## Sheet: Additional File 4
Table S2: Number of isoforms for each transcript and protein isoform classifications between SQANTI and SQANTI Protein
SQANTI3 transcript isoform class	SQANTI Protein isoform class	Number of isoforms
FSM	pFSM	11874
FSM	pNIC	390
FSM	pNNC	1220
ISM	pFSM	371
ISM	pNIC	428
ISM	pNNC	4752
NIC	pFSM	2353
NIC	pNIC	6398
NIC	pNNC	5416
NNC	pFSM	1733
NNC	pNIC	426
NNC	pNNC	9707
