# Supplementary material for: Enhanced protein isoform characterization through long-read proteogenomics
Source: Genome Biol. 2022 Mar 3;23:69. doi: 10.1186/s13059-022-02624-y (PMC8892804; doi:10.1186/s13059-022-02624-y)
Supplement: Supplementary file 5 — Additional file 5: Table S3. Summary of MetaMorpheus search results on the gene, peptide and protein levels at 1% FDR for the PacBio-Hybrid, GENCODE and UniProt databases. [file 13059_2022_2624_MOESM5_ESM.xlsx]

## Sheet: Additional File 5
Table S3: Summary of MetaMorpheus search results
Protein database	Peptides	Protein Groups	Genes	Gene space
GENCODE	76255	7717	7666	All protein-coding genes
UniProt	76718	7623	7524	All protein-coding genes
PacBio Hybrid	75750	7702	7641	All protein-coding genes
GENCODE	52341	5126	5036	High confidence space (HC space)
UniProt	52494	5055	4960	High confidence space (HC space)
PacBio Hybrid	51754	5100	5000	High confidence space (HC space)
