# Supplementary material for: Enhanced protein isoform characterization through long-read proteogenomics
Source: Genome Biol. 2022 Mar 3;23:69. doi: 10.1186/s13059-022-02624-y (PMC8892804; doi:10.1186/s13059-022-02624-y)
Supplement: Supplementary file 6 — Additional file 6: Table S4. Detailed information for all high confidence novel peptide identifications such as: their annotated spectra, novel peptide classification and isoform track image. [file 13059_2022_2624_MOESM6_ESM.xlsx]

## Sheet: Jurkat novel peptide annotation
Gene	PacBio accession	Peptide sequence	MetaMorpheus MS search score	Q-Value	PEP score	Raw mass spectrum	Manual spectrum annotation validation notes	Passed manual validation?	raw file name (in Peptide Atlas PASS00215 repository)	MS/MS spectrum scan number	Meets peptide length minimum of 9AA (from HPP Data Guidelines V3.0.0)	Checked neXtProt for uniqueness (Bioinformatics 33 (21): 3471–72)	Did search against GENCODE result in better scoring hit for this MS/MS scan?	Annotation of the novelty event	Effect of the novel event on the protein isoform sequence	Maps to a single isoform	Link to UCSC track	Link to UCSC track	Isoform track image	zoom in of image
APEH	PB.3231.15|PB.3231.37	AGPDPGVSPAQVLLSEPEEAAALYR	21.247	0	7e-05		(NOTE: the pdf cut off the last letters of peptide sequence)The fragment ion coverage looks good; mass error within tolerance and consistent with other hits; I believe that some of these unassigned peaks from MetaDraw are probably +2 fragment ions	Yes	120426_Jurkat_highLC_Frac13	19694	Yes	Unique	No	Intron retention event		No	http://www.genome.ucsc.edu/cgi-bin/hgTracks?db=hg38&position=chr3:49673914-49684071&hgS_doOtherUser=submit&hgS_otherUserName=gsheynkman&hgS_otherUserSessionName=jurkat_may23_filtered&hgt.labelWidth=56	http://www.genome.ucsc.edu/cgi-bin/hgTracks?db=hg38&position=chr3:49673914-49684071&hgS_doOtherUser=submit&hgS_otherUserName=gsheynkman&hgS_otherUserSessionName=jurkat_may23_filtered&hgt.labelWidth=56
CC2D1A	PB.14528.11	LANQDEGPEDEEDEQNSPVAPTAQPK	20.28	0	0.00012		(NOTE: the pdf cut off the last letters of peptide sequence) The fragment ion coverage looks good; mass error within tolerance and consistent with other hits; I believe that some of these unassigned peaks from MetaDraw are probably +2 fragment ions. Y ions associated with prolines are the most intense (as expected)	Yes	120426_Jurkat_highLC_Frac4	8206	Yes	Unique	No	Alternative 5' donor splice site		Yes	http://www.genome.ucsc.edu/cgi-bin/hgTracks?db=hg38&position=chr19:13906101-13930979&hgS_doOtherUser=submit&hgS_otherUserName=gsheynkman&hgS_otherUserSessionName=jurkat_may23_filtered&hgt.labelWidth=56	http://www.genome.ucsc.edu/cgi-bin/hgTracks?db=hg38&position=chr19:13906101-13930979&hgS_doOtherUser=submit&hgS_otherUserName=gsheynkman&hgS_otherUserSessionName=jurkat_may23_filtered&hgt.labelWidth=56
CRACR2A	PB.9872.1	SSQSEEEEEVFGIPR	15.232	0	0.00024		Many low mass unassigned ions (probably from co-isolation) but the y-ion series looks nearly perfect. Mass error within tolerance and consistent with other hits.	Yes	120426_Jurkat_highLC_Frac7_120430090151	12353	Yes	Unique	No	Alternative acceptor site (3' end)		Yes	http://www.genome.ucsc.edu/cgi-bin/hgTracks?db=hg38&position=chr12:3606533-3764919&hgS_doOtherUser=submit&hgS_otherUserName=gsheynkman&hgS_otherUserSessionName=jurkat_may23_filtered&hgt.labelWidth=56&hgt.toggleRevCmplDisp=1	http://www.genome.ucsc.edu/cgi-bin/hgTracks?db=hg38&position=chr12:3606533-3764919&hgS_doOtherUser=submit&hgS_otherUserName=gsheynkman&hgS_otherUserSessionName=jurkat_may23_filtered&hgt.labelWidth=56&hgt.toggleRevCmplDisp=1
DAZAP1	PB.14256.25	SPPTSCPPLLEAFPLPR	19.224	0	0.00015		The fragment ion coverage looks good; mass error within tolerance and consistent with other hits; only 2 or 3 abundant unassigned fragment ions that might be due to co-isolation; Y ions associated with prolines are the most intense (as expected)	Yes	120426_Jurkat_highLC_Frac21	16791	Yes	Unique	No	Frameshift due to exon skipping event (number of nt skipped not divisible by 3)		No	http://www.genome.ucsc.edu/cgi-bin/hgTracks?db=hg38&position=chr19:1407469-1435787&hgS_doOtherUser=submit&hgS_otherUserName=gsheynkman&hgS_otherUserSessionName=jurkat_may23_filtered&hgt.labelWidth=56	http://www.genome.ucsc.edu/cgi-bin/hgTracks?db=hg38&position=chr19:1407469-1435787&hgS_doOtherUser=submit&hgS_otherUserName=gsheynkman&hgS_otherUserSessionName=jurkat_may23_filtered&hgt.labelWidth=56
FXR1	PB.3797.2|PB.3797.3	GYATDESTVSSVQGSR	16.244	0	0.00018		Many low mass unassigned ions (probably from co-isolation) but the y-ion series looks nearly perfect. Mass error within tolerance and consistent with other hits.	Yes	120426_Jurkat_highLC_Frac8_120430121912	6856	Yes	Unique	No	Intron retention event		No	http://www.genome.ucsc.edu/cgi-bin/hgTracks?db=hg38&position=chr3:180868041-180982853&hgS_doOtherUser=submit&hgS_otherUserName=gsheynkman&hgS_otherUserSessionName=jurkat_may23_filtered&hgt.labelWidth=56	http://www.genome.ucsc.edu/cgi-bin/hgTracks?db=hg38&position=chr3:180868041-180982853&hgS_doOtherUser=submit&hgS_otherUserName=gsheynkman&hgS_otherUserSessionName=jurkat_may23_filtered&hgt.labelWidth=56
NCOA5	PB.15497.2|PB.15497.21|PB.15497.5|PB.15497.9	SSTDSLPGELR	12.351	7e-06	0.00017		Good ion counts for the fragment ions; mass error within tolerance and consistent with the other hits; the most intense fragment ions are accounted for; the y ion ending in proline is the most abundant; very nice y-ion series.	Yes	120426_Jurkat_highLC_Frac8_120430121912	8396	Yes	Unique	No	Alternative donor or an intron retention event		No	http://www.genome.ucsc.edu/cgi-bin/hgTracks?db=hg38&position=chr20:46060891-46090062&hgS_doOtherUser=submit&hgS_otherUserName=gsheynkman&hgS_otherUserSessionName=jurkat_may23_filtered&hgt.labelWidth=56&hgt.toggleRevCmplDisp=1	http://www.genome.ucsc.edu/cgi-bin/hgTracks?db=hg38&position=chr20:46060891-46090062&hgS_doOtherUser=submit&hgS_otherUserName=gsheynkman&hgS_otherUserSessionName=jurkat_may23_filtered&hgt.labelWidth=56&hgt.toggleRevCmplDisp=1
NPM1	PB.5276.9	FLACIHNLK	8.173	0.0059	0.00414		Good y-ion series; mass error within tolerance and consistent with the other hits; two very abundant unassigned ions, though.	Yes	120426_Jurkat_highLC_Frac25	6604	Yes	Unique	No	Novel exon		Yes	http://www.genome.ucsc.edu/cgi-bin/hgTracks?db=hg38&position=chr5:171387016-171411237&hgS_doOtherUser=submit&hgS_otherUserName=gsheynkman&hgS_otherUserSessionName=jurkat_may23_filtered&hgt.labelWidth=56	http://www.genome.ucsc.edu/cgi-bin/hgTracks?db=hg38&position=chr5:171387016-171411237&hgS_doOtherUser=submit&hgS_otherUserName=gsheynkman&hgS_otherUserSessionName=jurkat_may23_filtered&hgt.labelWidth=56
PCBP2	PB.10175.127	YSTGSDSASFPHTTPSMCLNPDLEGPPLELTK	20.253	0	2e-05		The fragment ion coverage looks good; mass error within tolerance and consistent with other hits; I believe that some of these unassigned peaks are probably +2 fragment ions. Y ions associated with prolines are the most intense (as expected)	Yes	120426_Jurkat_highLC_Frac15	16306	Yes	Unique	No	Exon skipping event.		No	http://www.genome.ucsc.edu/cgi-bin/hgTracks?db=hg38&position=chr12:53452002-53481262&hgS_doOtherUser=submit&hgS_otherUserName=gsheynkman&hgS_otherUserSessionName=jurkat_may23_filtered&hgt.labelWidth=56	http://www.genome.ucsc.edu/cgi-bin/hgTracks?db=hg38&position=chr12:53452002-53481262&hgS_doOtherUser=submit&hgS_otherUserName=gsheynkman&hgS_otherUserSessionName=jurkat_may23_filtered&hgt.labelWidth=56
PSME3	PB.13458.5	LLELDSFLKPTYK	14.247	7e-06	0.00021		Many low mass unassigned ions (likely from co-isolation) but the y-ion series has 100% coverage. Lots of frag ion evidence; proline y-ions are abundant as expected. Mass error within tolerance and consistent with the other hits.	Yes	120426_Jurkat_highLC_Frac24	14706	Yes	Unique	No	Exon skipping event		Yes	http://www.genome.ucsc.edu/cgi-bin/hgTracks?db=hg38&position=chr17:42824285-42843860&hgS_doOtherUser=submit&hgS_otherUserName=gsheynkman&hgS_otherUserSessionName=jurkat_may23_filtered&hgt.labelWidth=56	http://www.genome.ucsc.edu/cgi-bin/hgTracks?db=hg38&position=chr17:42824285-42843860&hgS_doOtherUser=submit&hgS_otherUserName=gsheynkman&hgS_otherUserSessionName=jurkat_may23_filtered&hgt.labelWidth=56
RABGAP1L	PB.1248.6	ESDKEEPVTPTSGGGPMSPQDDEAEEATGYR	26.298	0	0.00018		The fragment ion coverage looks good; mass error within tolerance and consistent with other hits; I believe that some of these unassigned peaks are probably +2 fragment ions. Y ions associated with prolines are the most intense (as expected).	Yes	120426_Jurkat_highLC_Frac4	10333	Yes	Unique	No	Novel exon, which also is a novel terminal exon.	Substitution of the C-terminal sequences.	Yes	http://www.genome.ucsc.edu/cgi-bin/hgTracks?db=hg38&position=chr1:174159310-174995408&hgS_doOtherUser=submit&hgS_otherUserName=gsheynkman&hgS_otherUserSessionName=jurkat_may23_filtered&hgt.labelWidth=56	http://www.genome.ucsc.edu/cgi-bin/hgTracks?db=hg38&position=chr1:174159310-174995408&hgS_doOtherUser=submit&hgS_otherUserName=gsheynkman&hgS_otherUserSessionName=jurkat_may23_filtered&hgt.labelWidth=56
RASA1	PB.4925.8	TDEQGLIVEDLVEEGREEDPHEGK	25.348	0	0.00021		The fragment ion coverage looks good; mass error within tolerance and consistent with other hits; I believe that some of these unassigned peaks are probably +2 fragment ions. Y ions associated with prolines are the most intense (as expected).	Yes	120426_Jurkat_highLC_Frac4	14985	Yes	Unique	No	Alternative 5' donor splice site		Yes	http://www.genome.ucsc.edu/cgi-bin/hgTracks?db=hg38&position=chr5:87267783-87392031&hgS_doOtherUser=submit&hgS_otherUserName=gsheynkman&hgS_otherUserSessionName=jurkat_may23_filtered&hgt.labelWidth=56	http://www.genome.ucsc.edu/cgi-bin/hgTracks?db=hg38&position=chr5:87267783-87392031&hgS_doOtherUser=submit&hgS_otherUserName=gsheynkman&hgS_otherUserSessionName=jurkat_may23_filtered&hgt.labelWidth=56
RBMS1	PB.2493.10|PB.2493.3|PB.2493.8|PB.2493.9	MIFPSSSGNPGGSSNCR	17.108	0	0.00021		Many low mass unassigned ions (probably from co-isolation) but the y-ion series looks nearly perfect. Mass error within tolerance and consistent with other hits. Y ions associated with proline are most abundant (as expected).	Yes	120426_Jurkat_highLC_Frac20	6368	Yes	Unique	No	Usages of an ATG start that is further upstream than the ATG start annotated in GENCODE		No	http://www.genome.ucsc.edu/cgi-bin/hgTracks?db=hg38&position=chr2:160272051-160493907&hgS_doOtherUser=submit&hgS_otherUserName=gsheynkman&hgS_otherUserSessionName=jurkat_may23_filtered&hgt.labelWidth=56&hgt.toggleRevCmplDisp=1	http://www.genome.ucsc.edu/cgi-bin/hgTracks?db=hg38&position=chr2:160272051-160493907&hgS_doOtherUser=submit&hgS_otherUserName=gsheynkman&hgS_otherUserSessionName=jurkat_may23_filtered&hgt.labelWidth=56&hgt.toggleRevCmplDisp=1
USP10	PB.12882.23|PB.12882.29	AAMALHSPQYIFGDFSPDEFNQFFVTPR	27.304	0	9e-05		The fragment ion coverage looks good; mass error within tolerance and consistent with other hits; I believe that some of these unassigned peaks are probably +2 fragment ions.	Yes	120426_Jurkat_highLC_Frac22	20848	Yes	Unique	No	Usages of an ATG start that is further upstream than the ATG start annotated in GENCODE	Insertion of additional sequence at the N-terminus	No	http://www.genome.ucsc.edu/cgi-bin/hgTracks?db=hg38&position=chr16:84699886-84780022&hgS_doOtherUser=submit&hgS_otherUserName=gsheynkman&hgS_otherUserSessionName=jurkat_may23_filtered&hgt.labelWidth=56	http://www.genome.ucsc.edu/cgi-bin/hgTracks?db=hg38&position=chr16:84699886-84780022&hgS_doOtherUser=submit&hgS_otherUserName=gsheynkman&hgS_otherUserSessionName=jurkat_may23_filtered&hgt.labelWidth=56
ZAP70	PB.2254.9	IDTLNSDGYTPEPDKPR	17.278	0	0.00013		The fragment ion coverage looks good; mass error within tolerance and consistent with other hits; I believe that some of these unassigned peaks are probably +2 fragment ions. Y ions associated with prolines are the most intense (as expected).	Yes	120426_Jurkat_highLC_Frac8_120430121912	8214	Yes	Unique	No	Alternative acceptor site (3' end)		No	http://www.genome.ucsc.edu/cgi-bin/hgTracks?db=hg38&position=chr2:97713476-97739962&hgS_doOtherUser=submit&hgS_otherUserName=gsheynkman&hgS_otherUserSessionName=jurkat_may23_filtered&hgt.labelWidth=56	http://www.genome.ucsc.edu/cgi-bin/hgTracks?db=hg38&position=chr2:97713476-97739962&hgS_doOtherUser=submit&hgS_otherUserName=gsheynkman&hgS_otherUserSessionName=jurkat_may23_filtered&hgt.labelWidth=56

## Sheet: Jurkat novel peptide counts
Annotation of the novelty event	Count
Intron retention event	2
Alternative acceptor site (3' end)	2
Usages of an ATG start that is further upstream than the ATG start annotated in GENCODE	2
Novel exon	2
Alternative 5' donor splice site	2
Frameshift due to exon skipping event (number of nt skipped not divisible by 3)	1
Exon skipping event	2
Alternative donor or an intron retention event	1
