# Supplementary material for: Enhanced protein isoform characterization through long-read proteogenomics
Source: Genome Biol. 2022 Mar 3;23:69. doi: 10.1186/s13059-022-02624-y (PMC8892804; doi:10.1186/s13059-022-02624-y)
Supplement: Supplementary file 7 — Additional file 7: Table S5. Protein groups (list of the PB accessions) which contain a rescued or resolved isoform. [file 13059_2022_2624_MOESM7_ESM.xlsx]

## Sheet: Rescued Groups
Table S5: Protein Groups Which Contain a Rescued or Resolved Isoform
Genes	Protein Group	Absolute CPM
ARL6IP4	PB.10626.3	29.16
KDM2B	PB.10595.1	58.6
SMPD4	PB.2410.2	26.44
LIMK2	PB.16121.12	44.7
MATR3	PB.5127.4	479.4
XRCC6	PB.16242.1	1919.52
RNF138	PB.14068.7	35.43
HTRA2	PB.2133.5	25.35
HDGF	PB.1109.16	41.7
YTHDF3	PB.7269.1	27.8
LEF1	PB.4312.7	31.07
ATG5	PB.5934.5	29.16
MYO7B	PB.2392.170	81.22
HMGN1|HMGN1	PB.15830.12|PB.15830.7	30.25|37.88
NAPRT	PB.7579.33	32.71
MARS1	PB.10256.1	29.43
SUPT5H	PB.14804.2	143.9
HNRNPA2B1	PB.6339.1	1675.6
MCM3	PB.5815.12	88.03
IFI16	PB.1137.24	71.13
NCBP2	PB.3896.15	56.69
EZH2	PB.6926.12	27.25
WTAP	PB.6167.3	68.68
TXNRD1	PB.10417.5	307.97
TFRC	PB.3878.10	25.89
CDKN2AIP	PB.4521.2	35.7
PRIM2	PB.5838.6	39.25
DHFR|DHFR	PB.4897.15|PB.4897.6	62.41|100.57
PKM	PB.11938.49	49.6
SEPTIN6|SEPTIN6|SEPTIN6	PB.16731.26|PB.16731.30|PB.16731.91	545.09|29.71|26.98
PCBP2	PB.10175.19	55.05
CNOT8	PB.5233.6	45.51
STMN1	PB.276.5	51.51
FAM160B1	PB.8891.1	25.07
HNRNPDL	PB.4231.10	333.32
ZWINT	PB.8539.10	30.25
CDCA7L	PB.6308.27	94.85
CRK	PB.12984.4	79.58
SCAMP3	PB.1063.9	43.33
EPS15L1	PB.14571.3	33.25
BOLA2-SMG1P6	PB.12497.27	56.14
SNX6	PB.11139.1	210.13
FP565260.1	PB.15669.3	106.56
KIF22	PB.12505.15	97.03
PPP2R5C	PB.11529.36	99.21
TCF12	PB.11843.3	95.94
BOD1	PB.5294.5	52.6
FAHD2B	PB.2242.4	44.42
MACROH2A1	PB.5107.1	335.77
LUC7L2	PB.6884.12	112.29
PCBP2	PB.10175.37	35.43
MTA3	PB.1904.15	31.89
NONO	PB.16594.1	576.43
PTGES3	PB.10229.9	48.51
TRAF3IP3	PB.1418.20	53.42
PSME3	PB.13458.1	266.0
ARL6IP1	PB.12402.9	1292.13
TFDP1	PB.11022.1	47.15
CBWD1	PB.7645.3	73.31
RAN	PB.10662.13	28.34
PPP1CB	PB.1842.6	117.47
SKP2	PB.4673.1	47.7
ACSF3	PB.12934.31	141.18
ING1	PB.10995.1	25.35
SPPL2B	PB.14284.28	52.6
USP14	PB.13963.14	41.97
KPNA1	PB.3547.1	195.69
PSMB8	PB.5626.7	49.06
PCBP2	PB.10175.43	42.79
SART3	PB.10455.3	63.78
TBC1D14	PB.4016.17	32.16
NUCB2	PB.9141.13	32.98
WDR1	PB.4036.16	47.7
PCBP2	PB.10175.18	108.2
TUBA1B	PB.10107.7	4330.71
TMED4|TMED4	PB.6428.38|PB.6428.47	43.88|153.17
YTHDF2	PB.334.1	38.43
SAAL1	PB.9145.1	28.62
PCBP2	PB.10175.23	232.75
DDX5	PB.13722.47	167.07
MDH1	PB.2014.6	25.07
MTG1	PB.8986.4	34.89
PDIK1L	PB.281.1	80.4
MRFAP1L1	PB.4015.1	67.86
BAG6|BAG6	PB.5592.21|PB.5592.44	25.07|50.42
NUP98	PB.9054.35	38.43
ESD	PB.10844.13	41.15
CARS1	PB.9046.24	195.96
MAD2L2	PB.143.10	65.14
SELENOF	PB.704.1	668.28
PSAT1	PB.7891.21	191.87
GIT2	PB.10476.34	82.58
SAE1	PB.14952.21	565.53
PES1	PB.16110.2	283.99
NOLC1	PB.8826.7	38.97
DHX30	PB.3185.11	44.97
GRK6	PB.5318.21	32.43
RAP1GDS1	PB.4273.5	29.43
STAM	PB.8418.1	56.14
ZDHHC13	PB.9154.6	68.95
VPS29	PB.10485.3	58.05
TRIT1	PB.461.1	57.78
BIRC5|BIRC5	PB.13854.5|PB.13854.9	59.41|45.79
ADA	PB.15475.62	69.77
RRM2	PB.1722.7	26.44
NASP	PB.547.12	176.61
IPO5	PB.10961.1	134.64
RPS4Y1	PB.16884.1	49.6
ANXA6	PB.5212.1	420.53
PALM2AKAP2	PB.8061.2	59.96
DNAJA3	PB.12329.9	189.69
ACTB	PB.6262.1	62.68
RAD54L	PB.554.1	35.43
LEF1	PB.4312.4	57.78
TM9SF1	PB.11102.1	53.96
UBC	PB.10652.1	596.6
SLC1A5	PB.14940.14	27.25
CENPV	PB.13172.2	84.49
TSEN15	PB.1288.9	47.97
THEMIS	PB.6029.11	35.98
HMGCS1	PB.4713.21	36.25
GRIPAP1	PB.16493.18	70.86
PUF60	PB.7592.17	42.79
ASF1A	PB.6001.1	223.49
UBAP2L	PB.1036.11	58.05
RPRD1B	PB.15437.1	112.02
RSL1D1	PB.12365.9	96.48
DNTT	PB.8755.10	52.87
NCBP2	PB.3896.4	29.98
MPP1	PB.16855.9	43.06
SAE1	PB.14952.17	36.25
RBM14-RBM4	PB.9464.2	38.43
PYCR1	PB.13928.1	35.43
SNRPB|SNRPB	PB.15206.10|PB.15206.9	96.48|384.56
SLC25A36	PB.3667.2	40.61
CSNK1A1	PB.5197.5	29.98
MSMO1	PB.4486.4	57.23
DPP3	PB.9451.15	44.15
RPN2	PB.15426.7	39.79
ZWINT	PB.8539.24	39.52
PITPNB	PB.16062.1	304.16
KIF2C	PB.528.1	59.41
TUBB2A	PB.5385.1	49.06
TSEN54	PB.13791.19	74.68
EIF4A2	PB.3843.3	43.33
FDPS	PB.1066.45	79.04
MOB4	PB.2642.24	118.28
HMGB1	PB.10765.3	1271.14
MYH9	PB.16154.14	30.52
HDHD5	PB.15930.19	25.62
NFYC	PB.479.3	44.97
CHTOP	PB.1019.7	103.02
TAPBP	PB.5650.2	47.7
PRKAR1B	PB.6212.1	42.24
CCNL1	PB.3733.4	33.8
LCK|LCK	PB.369.16|PB.369.23	361.67|100.3
SP100	PB.2817.15	41.7
CPNE1	PB.15401.4	45.79
LIG1	PB.14964.14	33.25
RNASEH2B	PB.10875.3	34.07
MICAL1	PB.5963.8	31.89
CCNDBP1	PB.11740.5	63.78
HNRNPR	PB.238.5	114.2
FLYWCH1	PB.12290.2	25.62
SEPTIN8	PB.5076.14	42.52
KAT7	PB.13610.5	106.84
POLD1	PB.15022.39	34.34
SSU72	PB.36.9	39.79
DNAJB6	PB.7019.6	116.38
TFDP2|TFDP2	PB.3679.10|PB.3679.8	129.19|46.6
DUT|DUT	PB.11783.19|PB.11783.36	123.46|53.69
MAGED4	PB.16518.12	66.77
GIMAP5	PB.6964.1	76.86
RPS6KA1	PB.292.3	68.41
HRAS	PB.9008.6	34.07
SAE1	PB.14952.2	69.23
PPT1	PB.467.7	31.07
KIF23	PB.11927.14	37.61
CSDE1	PB.862.4	76.58
HP1BP3	PB.212.62	31.89
ITCH	PB.15385.1	25.89
SMARCB1	PB.16033.11	338.5
ARRB2	PB.13038.2	150.99
USP48	PB.228.14	29.71
MYO7B|MYO7B	PB.2392.18|PB.2392.28	971.07|107.65
SPCS1	PB.3301.1	71.95
PPP2R5C	PB.11529.6	53.42
EIF4A2	PB.3843.28	38.16
TPM4	PB.14564.3	240.93
PSPC1	PB.10697.1	31.07
ATF2	PB.2552.2	34.07
ATP6V1H	PB.7237.1	147.99
SEPTIN2	PB.2886.6	25.07
CDC23	PB.5113.20	28.07
CD1E	PB.1128.36	33.25
PPHLN1	PB.10057.15	34.07
SERBP1	PB.655.11	76.86
CSDE1	PB.862.6	1299.76
CELF1|CELF1	PB.9250.5|PB.9250.7	94.85|131.37
MYO7B	PB.2392.186	32.16
FNTB	PB.11306.19	62.68
SF1|SF1	PB.9379.13|PB.9379.25	71.41|93.75
NEDD1	PB.10382.2	73.31
GUSB	PB.6483.47	68.41
PRKCSH	PB.14473.1	240.93
ZNF512	PB.1833.9	58.87
STAT5A	PB.13443.1	104.38
DPYSL2	PB.7141.4	58.32
GSPT1	PB.12370.24	89.12
APMAP	PB.15325.13	32.71
MAP2K3	PB.13243.1	113.92
TEX30	PB.10983.4	31.89
ANKRD10	PB.11001.11	119.1
TRABD	PB.16328.10	43.06
NUB1	PB.6978.11	25.07
IFI16	PB.1137.5	186.69
FXR1	PB.3797.4	32.98
NOLC1	PB.8826.14	146.9
ADPGK	PB.11947.5	28.07
FBXO7	PB.16139.2	36.25
CD1E	PB.1128.2	47.97
MCM4	PB.7230.16	81.49
ARGLU1	PB.10986.1	115.01
PPP2R5D	PB.5755.9	25.35
CLNS1A	PB.9584.10	176.06
LEF1	PB.4312.15	192.42
LCK	PB.369.14	29.71
CDC25B	PB.15228.6	53.69
NPM1	PB.5276.2	75.49
ARFGAP3	PB.16269.12	45.79
NOP56	PB.15210.4	25.62
PSMA1	PB.9132.68	37.07
CD1E	PB.1128.11	43.61
HNRNPR	PB.238.6	210.4
GART	PB.15769.91	218.31
PLAA	PB.7715.18	38.16
NBN	PB.7366.7	44.7
PPP5C	PB.14933.7	34.89
UCKL1	PB.15656.7	85.58
TOP1MT	PB.7572.10	40.61
ACTL6A	PB.3787.3	94.57
LEF1	PB.4312.34	28.89
SPAG5	PB.13267.38	29.71
ETFA	PB.11990.11	29.71
EIF5A	PB.13092.1	1575.57
NOC4L	PB.10674.7	126.46
SRSF1	PB.13660.1	48.51
NET1	PB.8350.18	27.53
ANKRD11	PB.12938.56	32.16
ZBTB11	PB.3403.1	37.07
LIMS1	PB.2311.1	37.34
MAT2A	PB.2157.4	167.89
NCL|NCL	PB.2823.14|PB.2823.15	40.34|1081.18
MOCS1	PB.5721.5	129.19
NPM1	PB.5276.1	589.78
PUF60	PB.7592.16	58.05
ATP1A1	PB.870.1	290.8
PRPF38B	PB.790.7	26.98
MATR3|MATR3	PB.5127.1|PB.5127.85	39.25|119.37
FKBP1A	PB.15197.7	69.77
TAOK3	PB.10560.1	59.41
ADA	PB.15475.119	463.32
SEPTIN9	PB.13837.10	711.07
ITGA4	PB.2580.29	38.43
MACROH2A1	PB.5107.18	37.34
KHDRBS1	PB.360.1	446.43
CYTH1	PB.13863.20	182.88
IFNAR2	PB.15763.27	40.06
THOP1	PB.14291.26	27.8
CPSF6	PB.10306.1	232.75
M6PR	PB.9944.7	46.06
KPNA3	PB.10862.16	134.91
VCP	PB.7752.2	26.44
HSPA14	PB.8399.1	25.07
YWHAE	PB.12983.2	878.41
CD1E	PB.1128.3	28.07
LRR1	PB.11175.2	25.07
FANCA	PB.12955.52	28.07
RNF40	PB.12557.19	82.85
SRSF1	PB.13660.30	30.25
PAPOLA	PB.11504.26	88.3
ATXN10	PB.16292.2	552.45
GABARAPL1	PB.9957.3	42.52
WASHC5	PB.7494.9	41.97
PCBP2	PB.10175.24	66.5
ETS2	PB.15821.1	110.38
ILF3	PB.14451.8	35.7
HLA-C	PB.5577.3	28.89
SEC23B	PB.15303.1	248.01
HNRNPAB	PB.5335.5	344.77
HNRNPA3	PB.2558.16	25.62
PALM2AKAP2	PB.8061.53	101.93
HIRIP3	PB.12516.2	31.34
SH2D1A	PB.16749.5	31.34
ARHGAP30	PB.1155.14	29.71
P4HA1	PB.8616.2	97.03
EWSR1	PB.16087.29	84.49
MORF4L1	PB.12008.2	434.43
ARFGAP2	PB.9241.28	32.71
CNEP1R1	PB.12596.10	31.34
UBR7	PB.11484.11	25.35
HSP90B1	PB.10411.11	851.15
WDR6	PB.3209.6	29.16
SNRNP70	PB.14995.3	28.07
RSU1	PB.8409.3	33.25
SRRM1	PB.259.15	26.98
PDCD2	PB.6206.31	25.35
NARF	PB.13951.2	47.15
TCEA1	PB.7240.8	26.98
RANBP3	PB.14358.6	68.95
CDCA8	PB.437.7	37.07
MARS1	PB.10256.21	48.24
ECHDC1	PB.6026.6	32.98
HMGN2	PB.290.1	4168.55
TIMM23B	PB.8531.1	42.79
NEK2	PB.1428.6	96.75
SRSF5	PB.11353.4	226.48
PALM2AKAP2	PB.8061.6	97.57
AP2A2	PB.9032.10	169.79
CIRBP	PB.14250.3	50.97
ATG4A	PB.16708.4	49.06
LEF1	PB.4312.17	41.97
EIF2B4	PB.1827.1	49.06
PCBP2	PB.10175.27	74.13
CIAO3	PB.12217.14	33.25
BCCIP	PB.8955.7	48.24
IGF2BP3	PB.6321.1	36.25
RBMX	PB.16794.1	47.42
WDR33	PB.2398.15	25.89
UBQLN1	PB.7906.1	186.42
RBM5	PB.3241.11	66.5
CHI3L2	PB.831.39	29.71
HSF2|HSF2	PB.6017.2|PB.6017.3	76.86|75.77
RASSF5	PB.1400.4	46.6
TMED5	PB.741.1	68.68
UBE2V2	PB.7232.19	68.41
CLTC	PB.13679.2	86.94
RALY	PB.15384.3	76.04
OXCT1	PB.4699.1	170.88
ZWINT|ZWINT	PB.8539.15|PB.8539.3	39.25|394.1
EIF3M	PB.9180.11	25.07
MLH1	PB.3081.20	34.34
SLC3A2	PB.9340.52	32.16
CLINT1	PB.5243.9	66.77
ATG4B	PB.2893.3	38.7
ILF3	PB.14451.15	39.25
TIA1	PB.2064.5	97.03
MCM5	PB.16146.8	25.89
CCNL2	PB.30.3	26.71
SF3B1	PB.2640.23	43.33
ACLY	PB.13432.9	30.8
ARMC8	PB.3654.3	25.89
TFRC	PB.3878.27	26.71
G3BP2	PB.4202.1	204.68
POMGNT1	PB.553.2	34.89

## Sheet: Resolved Groups
Protein Group (original)	Genes	Relative CPM abundances	Resolved Accession	Is Resolved
PB.4393.1|PB.4393.4|PB.4393.5	PGRMC2|PGRMC2|PGRMC2	0.22|0.01|0.77	X	NO
PB.10698.11|PB.10698.18|PB.10698.6	MPHOSPH8|MPHOSPH8|MPHOSPH8	0.05|0.09|0.86	X	NO
PB.8173.11|PB.8173.21|PB.8173.30|PB.8173.35	FPGS|FPGS|FPGS|FPGS	0.88|0.01|0.11|0.0	X	NO
PB.7090.26|PB.7090.6|PB.7090.66	PCM1|PCM1|PCM1	0.62|0.23|0.15	X	NO
PB.7090.42|PB.7090.43	PCM1|PCM1	0.33|0.67	X	NO
PB.8408.10|PB.8408.3|PB.8408.5	MINDY3|MINDY3|MINDY3	0.03|0.9|0.07	X	NO
PB.12437.5|PB.12437.9	POLR3E|POLR3E	0.03|0.97	PB.12437.9	YES
PB.14706.1|PB.14706.6	GPI|GPI	0.0|1.0	PB.14706.6	YES
PB.9954.17|PB.9954.2	YBX3|YBX3	0.0|1.0	PB.9954.2	YES
PB.5467.12|PB.5467.4	CDKAL1|CDKAL1	0.19|0.81	X	NO
PB.3823.18|PB.3823.21	PSMD2|PSMD2	1.0|0.0	PB.3823.18	YES
PB.12636.5|PB.12636.6	CIAPIN1|CIAPIN1	0.87|0.13	X	NO
PB.209.2|PB.209.3|PB.209.5|PB.209.6	DDOST|DDOST|DDOST|DDOST	0.0|0.01|0.98|0.0	PB.209.5	YES
PB.16578.1|PB.16578.10|PB.16578.11|PB.16578.19	LAS1L|LAS1L|LAS1L|LAS1L	0.0|0.01|0.43|0.56	X	NO
PB.1745.13|PB.1745.19	NBAS|NBAS	0.09|0.91	PB.1745.19	YES
PB.14227.12|PB.14227.16|PB.14227.18|PB.14227.23|PB.14227.27|PB.14227.28|PB.14227.3|PB.14227.31|PB.14227.6|PB.14227.7	PTBP1|PTBP1|PTBP1|PTBP1|PTBP1|PTBP1|PTBP1|PTBP1|PTBP1|PTBP1	0.0|0.52|0.0|0.0|0.01|0.0|0.44|0.01|0.0|0.01	X	NO
PB.662.10|PB.662.14|PB.662.15|PB.662.2|PB.662.45|PB.662.6|PB.662.74	ZRANB2|ZRANB2|ZRANB2|ZRANB2|ZRANB2|ZRANB2|ZRANB2	0.25|0.14|0.02|0.59|0.0|0.0|0.0	X	NO
PB.4078.25|PB.4078.8|PB.4078.9	DHX15|DHX15|DHX15	0.99|0.0|0.01	PB.4078.25	YES
PB.2869.12|PB.2869.13|PB.2869.15|PB.2869.19|PB.2869.26	HDAC4|HDAC4|HDAC4|HDAC4|HDAC4	0.33|0.33|0.11|0.11|0.11	X	NO
PB.4566.1|PB.4566.17|PB.4566.2|PB.4566.27|PB.4566.8	CEP72|CEP72|CEP72|CEP72|CEP72	0.01|0.01|0.01|0.0|0.97	PB.4566.8	YES
PB.13938.14|PB.13938.16|PB.13938.17|PB.13938.20|PB.13938.21|PB.13938.5|PB.13938.8|PB.13938.9	GPS1|GPS1|GPS1|GPS1|GPS1|GPS1|GPS1|GPS1	0.03|0.02|0.08|0.0|0.01|0.72|0.14|0.0	X	NO
PB.1309.11|PB.1309.13|PB.1309.30|PB.1309.37|PB.1309.4|PB.1309.41|PB.1309.47|PB.1309.51	UCHL5|UCHL5|UCHL5|UCHL5|UCHL5|UCHL5|UCHL5|UCHL5	0.36|0.01|0.01|0.02|0.07|0.48|0.03|0.02	X	NO
PB.1309.2|PB.1309.20|PB.1309.27|PB.1309.50|PB.1309.7	UCHL5|UCHL5|UCHL5|UCHL5|UCHL5	0.84|0.01|0.05|0.02|0.08	X	NO
PB.13336.1|PB.13336.2|PB.13336.5	LIG3|LIG3|LIG3	0.08|0.01|0.91	PB.13336.5	YES
PB.16464.11|PB.16464.2|PB.16464.5	UBA1|UBA1|UBA1	0.02|0.96|0.02	PB.16464.2	YES
PB.8796.1|PB.8796.3	BLOC1S2|BLOC1S2	0.99|0.01	PB.8796.1	YES
PB.9379.13|PB.9379.25	SF1|SF1	0.43|0.57	X	NO
PB.9344.16|PB.9344.5	ATL3|ATL3	0.08|0.92	PB.9344.5	YES
PB.14348.8|PB.14348.9	SAFB2|SAFB2	0.2|0.8	X	NO
PB.14349.19|PB.14349.2|PB.14349.20|PB.14349.23|PB.14349.24	SAFB|SAFB|SAFB|SAFB|SAFB	0.67|0.0|0.01|0.31|0.0	X	NO
PB.5815.18|PB.5815.22	MCM3|MCM3	0.0|1.0	PB.5815.22	YES
PB.13513.2|PB.13513.50|PB.13513.9	EFTUD2|EFTUD2|EFTUD2	0.99|0.0|0.01	PB.13513.2	YES
PB.5570.22|PB.5570.6	TUBB|TUBB	0.0|1.0	PB.5570.6	YES
PB.11938.12|PB.11938.19	PKM|PKM	0.89|0.11	X	NO
PB.2747.10|PB.2747.9	XRCC5|XRCC5	0.0|1.0	PB.2747.9	YES
PB.9194.1|PB.9194.13	CAPRIN1|CAPRIN1	0.91|0.09	PB.9194.1	YES
PB.16644.12|PB.16644.2	PGK1|PGK1	0.0|1.0	PB.16644.2	YES
PB.2612.22|PB.2612.25|PB.2612.41|PB.2612.7	PMS1|PMS1|PMS1|PMS1	0.03|0.04|0.06|0.87	X	NO
PB.14358.22|PB.14358.4|PB.14358.5	RANBP3|RANBP3|RANBP3	0.02|0.04|0.94	PB.14358.5	YES
PB.11081.1|PB.11081.18|PB.11081.19	NGDN|NGDN|NGDN	0.99|0.01|0.01	PB.11081.1	YES
PB.13569.26|PB.13569.3	KPNB1|KPNB1	0.0|1.0	PB.13569.3	YES
PB.5654.16|PB.5654.2	DAXX|DAXX	0.99|0.01	PB.5654.16	YES
PB.11924.1|PB.11924.10|PB.11924.14|PB.11924.22|PB.11924.5|PB.11924.6	ANP32A|ANP32A|ANP32A|ANP32A|ANP32A|ANP32A	0.99|0.0|0.0|0.0|0.0|0.0	PB.11924.1	YES
PB.9298.16|PB.9298.8	DDB1|DDB1	0.12|0.88	X	NO
PB.6902.1|PB.6902.6	AGK|AGK	1.0|0.0	PB.6902.1	YES
PB.612.1|PB.612.4	TTC4|TTC4	0.01|0.99	PB.612.4	YES
PB.3209.1|PB.3209.18	WDR6|WDR6	1.0|0.0	PB.3209.1	YES
PB.3686.12|PB.3686.23	U2SURP|U2SURP	0.1|0.9	X	NO
PB.3686.2|PB.3686.22	U2SURP|U2SURP	0.82|0.18	X	NO
PB.15659.10|PB.15659.17|PB.15659.6	PRPF6|PRPF6|PRPF6	0.99|0.0|0.01	PB.15659.10	YES
PB.14241.1|PB.14241.10|PB.14241.11|PB.14241.16	ARHGAP45|ARHGAP45|ARHGAP45|ARHGAP45	0.98|0.0|0.0|0.01	PB.14241.1	YES
PB.1829.6|PB.1829.9	PPM1G|PPM1G	0.01|0.99	PB.1829.9	YES
PB.14447.4|PB.14447.5	KRI1|KRI1	0.99|0.01	PB.14447.4	YES
PB.459.2|PB.459.4|PB.459.6|PB.459.9	PPIE|PPIE|PPIE|PPIE	0.01|0.04|0.06|0.88	X	NO
PB.6795.1|PB.6795.8	NDUFA5|NDUFA5	0.99|0.01	PB.6795.1	YES
PB.12568.16|PB.12568.2|PB.12568.25|PB.12568.27|PB.12568.28|PB.12568.31|PB.12568.35	FUS|FUS|FUS|FUS|FUS|FUS|FUS	0.01|0.98|0.0|0.0|0.0|0.0|0.0	PB.12568.2	YES
PB.445.1|PB.445.10	SF3A3|SF3A3	0.0|1.0	PB.445.10	YES
PB.16487.10|PB.16487.12|PB.16487.6|PB.16487.8|PB.16487.9	HDAC6|HDAC6|HDAC6|HDAC6|HDAC6	0.01|0.94|0.01|0.01|0.01	PB.16487.12	YES
PB.11549.18|PB.11549.2|PB.11549.8|PB.11549.9	MARK3|MARK3|MARK3|MARK3	0.04|0.07|0.18|0.72	X	NO
PB.15622.1|PB.15622.5|PB.15622.7|PB.15622.9	MRGBP|MRGBP|MRGBP|MRGBP	0.92|0.05|0.02|0.01	PB.15622.1	YES
PB.13805.1|PB.13805.42|PB.13805.43|PB.13805.6|PB.13805.9	UNC13D|UNC13D|UNC13D|UNC13D|UNC13D	0.09|0.01|0.01|0.01|0.88	X	NO
PB.14462.1|PB.14462.15|PB.14462.7	LDLR|LDLR|LDLR	0.04|0.01|0.95	PB.14462.7	YES
PB.7661.1|PB.7661.4	RFX3|RFX3	0.76|0.24	X	NO
PB.10828.2|PB.10828.3	TPT1|TPT1	0.01|0.99	PB.10828.3	YES
PB.11298.10|PB.11298.3	MTHFD1|MTHFD1	0.68|0.32	X	NO
PB.12795.2|PB.12795.3	KARS1|KARS1	1.0|0.0	PB.12795.2	YES
PB.15249.1|PB.15249.7	TRMT6|TRMT6	0.99|0.01	PB.15249.1	YES
PB.7596.14|PB.7596.15	PARP10|PARP10	0.97|0.03	PB.7596.14	YES
PB.6438.2|PB.6438.30	TBRG4|TBRG4	1.0|0.0	PB.6438.2	YES
PB.16575.19|PB.16575.3	MSN|MSN	0.0|1.0	PB.16575.3	YES
PB.500.11|PB.500.18|PB.500.7	YBX1|YBX1|YBX1	0.0|0.0|1.0	PB.500.7	YES
PB.15971.29|PB.15971.32	DGCR8|DGCR8	0.1|0.9	PB.15971.32	YES
PB.15015.1|PB.15015.13|PB.15015.15|PB.15015.19|PB.15015.25|PB.15015.6|PB.15015.9	PTOV1|PTOV1|PTOV1|PTOV1|PTOV1|PTOV1|PTOV1	0.0|0.0|0.0|0.0|0.01|0.97|0.01	PB.15015.6	YES
PB.7320.17|PB.7320.45	TPD52|TPD52	1.0|0.0	PB.7320.17	YES
PB.5121.17|PB.5121.3	ETF1|ETF1	0.0|1.0	PB.5121.3	YES
PB.3274.10|PB.3274.4|PB.3274.5	RRP9|RRP9|RRP9	0.98|0.01|0.01	PB.3274.10	YES
PB.12701.3|PB.12701.5|PB.12701.6	EDC4|EDC4|EDC4	0.02|0.83|0.15	X	NO
PB.6812.14|PB.6812.24	IMPDH1|IMPDH1	0.35|0.65	X	NO
PB.537.1|PB.537.3	TOE1|TOE1	0.07|0.93	PB.537.3	YES
PB.12662.6|PB.12662.9	DYNC1LI2|DYNC1LI2	0.98|0.02	PB.12662.6	YES
PB.16232.18|PB.16232.3	RANGAP1|RANGAP1	0.01|0.99	PB.16232.3	YES
PB.7158.12|PB.7158.14	INTS9|INTS9	0.9|0.1	X	NO
PB.14324.10|PB.14324.11|PB.14324.4|PB.14324.5	MAP2K2|MAP2K2|MAP2K2|MAP2K2	0.27|0.47|0.13|0.13	X	NO
PB.4851.1|PB.4851.18|PB.4851.8	MRPS27|MRPS27|MRPS27	0.99|0.0|0.0	PB.4851.1	YES
PB.13578.14|PB.13578.38	CDK5RAP3|CDK5RAP3	0.98|0.02	PB.13578.14	YES
PB.11051.2|PB.11051.42	SUPT16H|SUPT16H	1.0|0.0	PB.11051.2	YES
PB.14354.32|PB.14354.5|PB.14354.8|PB.14354.9	LONP1|LONP1|LONP1|LONP1	0.01|0.54|0.01|0.44	X	NO
PB.9317.1|PB.9317.21	ASRGL1|ASRGL1	0.98|0.02	PB.9317.1	YES
PB.11073.1|PB.11073.7	ACIN1|ACIN1	0.04|0.96	PB.11073.7	YES
PB.10952.2|PB.10952.4	DNAJC3|DNAJC3	0.07|0.93	PB.10952.4	YES
PB.1434.11|PB.1434.13|PB.1434.16|PB.1434.19|PB.1434.29|PB.1434.30|PB.1434.4|PB.1434.9	PACC1|PACC1|PACC1|PACC1|PACC1|PACC1|PACC1|PACC1	0.81|0.07|0.05|0.04|0.01|0.0|0.01|0.01	X	NO
PB.16238.21|PB.16238.5|PB.16238.6	POLR3H|POLR3H|POLR3H	0.1|0.38|0.52	X	NO
PB.988.10|PB.988.2|PB.988.3|PB.988.30|PB.988.5	ARNT|ARNT|ARNT|ARNT|ARNT	0.02|0.81|0.15|0.01|0.01	X	NO
PB.10160.1|PB.10160.11	EIF4B|EIF4B	0.9|0.1	X	NO
PB.10160.16|PB.10160.7	EIF4B|EIF4B	0.11|0.89	X	NO
PB.8533.13|PB.8533.21|PB.8533.6|PB.8533.7	WASHC2A|WASHC2A|WASHC2A|WASHC2A	0.4|0.02|0.06|0.52	X	NO
PB.4307.12|PB.4307.23	HADH|HADH	1.0|0.0	PB.4307.12	YES
PB.13783.10|PB.13783.8	GGA3|GGA3	0.05|0.95	PB.13783.8	YES
PB.10473.6|PB.10473.8|PB.10473.9	MVK|MVK|MVK	0.92|0.07|0.01	PB.10473.6	YES
PB.316.15|PB.316.4	STX12|STX12	0.01|0.99	PB.316.4	YES
PB.15175.13|PB.15175.14|PB.15175.7	TRIM28|TRIM28|TRIM28	0.0|0.0|0.99	PB.15175.7	YES
PB.8867.1|PB.8867.10|PB.8867.41|PB.8867.6|PB.8867.9	XPNPEP1|XPNPEP1|XPNPEP1|XPNPEP1|XPNPEP1	0.99|0.0|0.0|0.0|0.0	PB.8867.1	YES
PB.8194.1|PB.8194.23|PB.8194.27|PB.8194.28|PB.8194.6|PB.8194.7	SET|SET|SET|SET|SET|SET	0.98|0.0|0.0|0.0|0.0|0.01	PB.8194.1	YES
PB.377.1|PB.377.14|PB.377.24|PB.377.25|PB.377.29|PB.377.34|PB.377.37|PB.377.40	RBBP4|RBBP4|RBBP4|RBBP4|RBBP4|RBBP4|RBBP4|RBBP4	0.99|0.01|0.0|0.0|0.0|0.0|0.0|0.0	PB.377.1	YES
PB.12997.13|PB.12997.2|PB.12997.3|PB.12997.4	RPA1|RPA1|RPA1|RPA1	0.0|0.99|0.0|0.0	PB.12997.2	YES
PB.1887.1|PB.1887.3|PB.1887.7|PB.1887.8	ATL2|ATL2|ATL2|ATL2	0.03|0.83|0.13|0.02	X	NO
PB.16129.13|PB.16129.5	EIF4ENIF1|EIF4ENIF1	0.03|0.97	PB.16129.5	YES
PB.6754.20|PB.6754.4	DLD|DLD	0.0|1.0	PB.6754.4	YES
PB.9006.28|PB.9006.9	RNH1|RNH1	0.0|1.0	PB.9006.9	YES
PB.4865.1|PB.4865.10|PB.4865.5	CERT1|CERT1|CERT1	0.78|0.02|0.2	X	NO
PB.15465.5|PB.15465.6|PB.15465.7|PB.15465.8	MYBL2|MYBL2|MYBL2|MYBL2	0.0|0.02|0.96|0.02	PB.15465.7	YES
PB.13694.1|PB.13694.3	BRIP1|BRIP1	0.86|0.14	X	NO
PB.10043.1|PB.10043.2	DNM1L|DNM1L	0.17|0.83	X	NO
PB.10043.18|PB.10043.7	DNM1L|DNM1L	0.32|0.68	X	NO
PB.11922.1|PB.11922.12|PB.11922.3	PIAS1|PIAS1|PIAS1	0.99|0.0|0.01	PB.11922.1	YES
PB.14554.2|PB.14554.3|PB.14554.7	AKAP8|AKAP8|AKAP8	0.91|0.06|0.03	PB.14554.2	YES
PB.13166.10|PB.13166.2|PB.13166.5	TTC19|TTC19|TTC19	0.0|0.87|0.12	X	NO
PB.15658.2|PB.15658.3|PB.15658.5	TPD52L2|TPD52L2|TPD52L2	0.01|0.4|0.59	X	NO
PB.8739.1|PB.8739.10	HELLS|HELLS	0.02|0.98	PB.8739.10	YES
PB.2027.13|PB.2027.15|PB.2027.3	SLC1A4|SLC1A4|SLC1A4	0.01|0.01|0.97	PB.2027.3	YES
PB.10432.11|PB.10432.3	POLR3B|POLR3B	0.05|0.95	PB.10432.3	YES
PB.10663.12|PB.10663.2|PB.10663.6	STX2|STX2|STX2	0.11|0.25|0.64	X	NO
PB.14571.1|PB.14571.9	EPS15L1|EPS15L1	0.24|0.76	X	NO
PB.3939.11|PB.3939.12|PB.3939.32|PB.3939.33|PB.3939.41	GAK|GAK|GAK|GAK|GAK	0.02|0.6|0.36|0.01|0.01	X	NO
PB.11446.10|PB.11446.5	SEL1L|SEL1L	0.03|0.97	PB.11446.5	YES
PB.3967.1|PB.3967.15|PB.3967.8	NELFA|NELFA|NELFA	0.08|0.0|0.91	PB.3967.8	YES
PB.12726.1|PB.12726.11|PB.12726.18|PB.12726.20|PB.12726.5	CYB5B|CYB5B|CYB5B|CYB5B|CYB5B	0.97|0.01|0.01|0.0|0.01	PB.12726.1	YES
PB.3215.1|PB.3215.11|PB.3215.13|PB.3215.2	USP19|USP19|USP19|USP19	0.12|0.06|0.22|0.59	X	NO
PB.4488.1|PB.4488.18|PB.4488.28|PB.4488.5|PB.4488.6|PB.4488.8|PB.4488.9	CBR4|CBR4|CBR4|CBR4|CBR4|CBR4|CBR4	0.03|0.03|0.03|0.11|0.15|0.64|0.02	X	NO
PB.5344.2|PB.5344.20|PB.5344.5	CANX|CANX|CANX	1.0|0.0|0.0	PB.5344.2	YES
PB.10244.3|PB.10244.7	SHMT2|SHMT2	0.94|0.06	PB.10244.3	YES
PB.6852.10|PB.6852.8	AKR1B1|AKR1B1	0.0|1.0	PB.6852.8	YES
PB.8210.3|PB.8210.5|PB.8210.7	PTPA|PTPA|PTPA	0.95|0.01|0.04	PB.8210.3	YES
PB.14439.2|PB.14439.3	RAVER1|RAVER1	0.94|0.06	PB.14439.2	YES
PB.2940.1|PB.2940.3	TADA3|TADA3	0.5|0.5	X	NO
PB.3007.6|PB.3007.9	TBC1D5|TBC1D5	0.96|0.04	PB.3007.6	YES
PB.3956.17|PB.3956.3|PB.3956.8	CTBP1|CTBP1|CTBP1	0.09|0.85|0.06	X	NO
PB.9054.15|PB.9054.16|PB.9054.18|PB.9054.4|PB.9054.7	NUP98|NUP98|NUP98|NUP98|NUP98	0.12|0.29|0.24|0.24|0.12	X	NO
PB.8847.3|PB.8847.5	NT5C2|NT5C2	0.81|0.19	X	NO
PB.1027.1|PB.1027.3	GATAD2B|GATAD2B	0.89|0.11	X	NO
PB.3211.11|PB.3211.8|PB.3211.9	IMPDH2|IMPDH2|IMPDH2	0.01|0.99|0.0	PB.3211.8	YES
PB.1201.4|PB.1201.8	RCSD1|RCSD1	0.99|0.01	PB.1201.4	YES
PB.13975.15|PB.13975.8	NDC80|NDC80	0.44|0.56	X	NO
PB.13834.1|PB.13834.2|PB.13834.4|PB.13834.8	SEC14L1|SEC14L1|SEC14L1|SEC14L1	0.85|0.09|0.02|0.04	X	NO
PB.8839.3|PB.8839.4	ACTR1A|ACTR1A	1.0|0.0	PB.8839.3	YES
PB.10846.1|PB.10846.10	SUCLA2|SUCLA2	0.99|0.01	PB.10846.1	YES
PB.11156.1|PB.11156.20|PB.11156.28	SEC23A|SEC23A|SEC23A	0.99|0.0|0.0	PB.11156.1	YES
PB.3540.13|PB.3540.14|PB.3540.6	HCLS1|HCLS1|HCLS1	0.98|0.02|0.01	PB.3540.13	YES
PB.10642.1|PB.10642.16|PB.10642.4|PB.10642.7	ATP6V0A2|ATP6V0A2|ATP6V0A2|ATP6V0A2	0.06|0.05|0.76|0.14	X	NO
PB.13087.1|PB.13087.11|PB.13087.2|PB.13087.7	ELP5|ELP5|ELP5|ELP5	0.38|0.0|0.61|0.0	X	NO
PB.5701.10|PB.5701.2|PB.5701.3|PB.5701.5|PB.5701.8	PI16|PI16|PI16|PI16|PI16	0.81|0.01|0.01|0.02|0.15	X	NO
PB.8366.2|PB.8366.9	ATP5F1C|ATP5F1C	0.0|1.0	PB.8366.9	YES
PB.9260.10|PB.9260.12	SSRP1|SSRP1	0.07|0.93	PB.9260.12	YES
PB.5264.11|PB.5264.7	MAT2B|MAT2B	0.01|0.99	PB.5264.7	YES
PB.5629.1|PB.5629.4	TAP1|TAP1	0.99|0.01	PB.5629.1	YES
PB.2157.23|PB.2157.25	MAT2A|MAT2A	0.99|0.01	PB.2157.23	YES
PB.11913.1|PB.11913.10|PB.11913.21|PB.11913.8	ZWILCH|ZWILCH|ZWILCH|ZWILCH	0.98|0.01|0.01|0.01	PB.11913.1	YES
PB.5574.15|PB.5574.17	VARS2|VARS2	0.95|0.05	PB.5574.15	YES
PB.10489.1|PB.10489.26|PB.10489.3|PB.10489.6	PPP1CC|PPP1CC|PPP1CC|PPP1CC	0.0|0.0|0.01|0.99	PB.10489.6	YES
PB.3712.1|PB.3712.33|PB.3712.36	MBNL1|MBNL1|MBNL1	0.93|0.04|0.04	PB.3712.1	YES
PB.1689.20|PB.1689.3	AC108488.2|AC108488.2	0.02|0.98	PB.1689.3	YES
PB.6513.5|PB.6513.8	NSUN5|NSUN5	0.99|0.01	PB.6513.5	YES
PB.1504.10|PB.1504.34	PARP1|PARP1	1.0|0.0	PB.1504.10	YES
PB.4131.1|PB.4131.3	SLAIN2|SLAIN2	0.6|0.4	X	NO
PB.972.1|PB.972.18|PB.972.21|PB.972.3	VPS45|VPS45|VPS45|VPS45	0.02|0.02|0.01|0.95	PB.972.3	YES
PB.15426.2|PB.15426.21|PB.15426.4	RPN2|RPN2|RPN2	0.97|0.0|0.03	PB.15426.2	YES
PB.5127.1|PB.5127.85	MATR3|MATR3	0.25|0.75	X	NO
PB.5127.17|PB.5127.3	MATR3|MATR3	0.02|0.98	PB.5127.3	YES
PB.10588.14|PB.10588.5|PB.10588.6	CAMKK2|CAMKK2|CAMKK2	0.03|0.03|0.93	PB.10588.6	YES
PB.10370.10|PB.10370.2	METAP2|METAP2	0.0|1.0	PB.10370.2	YES
PB.5342.4|PB.5342.6|PB.5342.7	RUFY1|RUFY1|RUFY1	0.01|0.03|0.96	PB.5342.7	YES
PB.9411.11|PB.9411.13|PB.9411.4|PB.9411.9	SCYL1|SCYL1|SCYL1|SCYL1	0.33|0.61|0.01|0.06	X	NO
PB.8918.18|PB.8918.4	TIAL1|TIAL1	0.04|0.96	PB.8918.4	YES
PB.8918.2|PB.8918.28|PB.8918.35	TIAL1|TIAL1|TIAL1	0.96|0.01|0.02	PB.8918.2	YES
PB.14135.16|PB.14135.2|PB.14135.37|PB.14135.38|PB.14135.40	CXXC1|CXXC1|CXXC1|CXXC1|CXXC1	0.85|0.0|0.07|0.07|0.0	X	NO
PB.703.16|PB.703.17|PB.703.9	PKN2|PKN2|PKN2	0.06|0.11|0.83	X	NO
PB.13347.12|PB.13347.13	TAF15|TAF15	0.9|0.1	PB.13347.12	YES
PB.14333.1|PB.14333.2|PB.14333.4	SH3GL1|SH3GL1|SH3GL1	0.03|0.04|0.94	PB.14333.4	YES
PB.14401.1|PB.14401.2|PB.14401.3	SNAPC2|SNAPC2|SNAPC2	0.01|0.03|0.96	PB.14401.3	YES
PB.6805.1|PB.6805.18	SND1|SND1	1.0|0.0	PB.6805.1	YES
PB.15294.1|PB.15294.5	RRBP1|RRBP1	0.85|0.15	X	NO
PB.4273.2|PB.4273.4	RAP1GDS1|RAP1GDS1	0.02|0.98	PB.4273.4	YES
PB.16343.1|PB.16343.6|PB.16343.8	NCAPH2|NCAPH2|NCAPH2	0.01|0.0|0.99	PB.16343.8	YES
PB.1354.10|PB.1354.15|PB.1354.24|PB.1354.27|PB.1354.30|PB.1354.5|PB.1354.59	PTPN7|PTPN7|PTPN7|PTPN7|PTPN7|PTPN7|PTPN7	0.95|0.0|0.0|0.01|0.03|0.0|0.0	PB.1354.10	YES
PB.2558.12|PB.2558.15|PB.2558.2|PB.2558.50	HNRNPA3|HNRNPA3|HNRNPA3|HNRNPA3	0.04|0.0|0.95|0.0	PB.2558.2	YES
PB.15878.1|PB.15878.7	PWP2|PWP2	0.0|1.0	PB.15878.7	YES
PB.4455.1|PB.4455.7	ARFIP1|ARFIP1	0.98|0.02	PB.4455.1	YES
PB.7230.41|PB.7230.6|PB.7230.8	MCM4|MCM4|MCM4	0.0|0.0|0.99	PB.7230.8	YES
PB.9997.13|PB.9997.14|PB.9997.18|PB.9997.3	C2CD5|C2CD5|C2CD5|C2CD5	0.1|0.07|0.05|0.79	X	NO
PB.9340.1|PB.9340.10|PB.9340.13|PB.9340.2|PB.9340.21|PB.9340.37|PB.9340.5|PB.9340.6|PB.9340.7|PB.9340.9	SLC3A2|SLC3A2|SLC3A2|SLC3A2|SLC3A2|SLC3A2|SLC3A2|SLC3A2|SLC3A2|SLC3A2	0.05|0.0|0.01|0.04|0.75|0.0|0.0|0.0|0.0|0.15	X	NO
PB.399.20|PB.399.47|PB.399.9	SFPQ|SFPQ|SFPQ	0.01|0.0|0.99	PB.399.9	YES
PB.466.25|PB.466.3	CAP1|CAP1	0.0|1.0	PB.466.3	YES
PB.8742.2|PB.8742.9	ALDH18A1|ALDH18A1	0.99|0.01	PB.8742.2	YES
PB.5186.25|PB.5186.36	TCERG1|TCERG1	0.8|0.2	X	NO
PB.843.18|PB.843.21|PB.843.3	SLC16A1|SLC16A1|SLC16A1	0.0|0.0|0.99	PB.843.3	YES
PB.3588.1|PB.3588.8	MCM2|MCM2	0.0|1.0	PB.3588.8	YES
PB.15093.11|PB.15093.12	PPP6R1|PPP6R1	0.02|0.98	PB.15093.12	YES
PB.15214.11|PB.15214.12|PB.15214.15|PB.15214.20|PB.15214.7	VPS16|VPS16|VPS16|VPS16|VPS16	0.04|0.92|0.02|0.01|0.01	PB.15214.12	YES
PB.9714.21|PB.9714.6|PB.9714.8	ZPR1|ZPR1|ZPR1	0.0|0.02|0.97	PB.9714.8	YES
PB.8081.1|PB.8081.3	PRPF4|PRPF4	1.0|0.0	PB.8081.1	YES
PB.5222.1|PB.5222.16|PB.5222.67	G3BP1|G3BP1|G3BP1	0.99|0.01|0.0	PB.5222.1	YES
PB.10524.3|PB.10524.6	RBM19|RBM19	0.98|0.02	PB.10524.3	YES
PB.16538.10|PB.16538.11|PB.16538.3	MAGED2|MAGED2|MAGED2	0.01|0.01|0.98	PB.16538.3	YES
PB.13918.1|PB.13918.7	P4HB|P4HB	1.0|0.0	PB.13918.1	YES
PB.1140.1|PB.1140.14	PEX19|PEX19	0.99|0.01	PB.1140.1	YES
PB.78.1|PB.78.23	ICMT|ICMT	0.99|0.01	PB.78.1	YES
PB.9891.10|PB.9891.2	NCAPD2|NCAPD2	0.01|0.99	PB.9891.2	YES
PB.14128.2|PB.14128.4	ACAA2|ACAA2	0.87|0.13	X	NO
PB.5124.10|PB.5124.7	CTNNA1|CTNNA1	0.99|0.01	PB.5124.10	YES
PB.7198.20|PB.7198.3	DDHD2|DDHD2	0.01|0.99	PB.7198.3	YES
PB.7960.10|PB.7960.2	FGD3|FGD3	0.01|0.99	PB.7960.2	YES
PB.4156.1|PB.4156.3	EXOC1|EXOC1	0.04|0.96	PB.4156.3	YES
PB.12747.1|PB.12747.14|PB.12747.5|PB.12747.8	SF3B3|SF3B3|SF3B3|SF3B3	0.0|0.01|0.0|0.99	PB.12747.8	YES
PB.14792.5|PB.14792.8	NFKBIB|NFKBIB	0.82|0.18	X	NO
PB.15475.115|PB.15475.39|PB.15475.52|PB.15475.6	ADA|ADA|ADA|ADA	0.0|0.01|0.0|0.99	PB.15475.6	YES
PB.15475.133|PB.15475.72	ADA|ADA	0.5|0.5	X	NO
PB.14256.12|PB.14256.14|PB.14256.2|PB.14256.20|PB.14256.3|PB.14256.34|PB.14256.6|PB.14256.7|PB.14256.8	DAZAP1|DAZAP1|DAZAP1|DAZAP1|DAZAP1|DAZAP1|DAZAP1|DAZAP1|DAZAP1	0.0|0.0|0.01|0.01|0.1|0.0|0.87|0.0|0.0	X	NO
PB.5343.14|PB.5343.16|PB.5343.21|PB.5343.48	HNRNPH1|HNRNPH1|HNRNPH1|HNRNPH1	0.05|0.01|0.76|0.19	X	NO
PB.14842.1|PB.14842.14|PB.14842.17|PB.14842.4|PB.14842.5|PB.14842.6|PB.14842.7|PB.14842.8|PB.14842.9	HNRNPUL1|HNRNPUL1|HNRNPUL1|HNRNPUL1|HNRNPUL1|HNRNPUL1|HNRNPUL1|HNRNPUL1|HNRNPUL1	0.36|0.03|0.02|0.05|0.01|0.02|0.44|0.02|0.06	X	NO
PB.8287.16|PB.8287.17	PMPCA|PMPCA	0.99|0.01	PB.8287.16	YES
PB.1552.4|PB.1552.8	COG2|COG2	0.04|0.96	PB.1552.8	YES
PB.12384.1|PB.12384.2	RRN3|RRN3	0.75|0.25	X	NO
PB.2431.32|PB.2431.51|PB.2431.52|PB.2431.9	UBXN4|UBXN4|UBXN4|UBXN4	0.01|0.0|0.01|0.98	PB.2431.9	YES
PB.576.1|PB.576.17|PB.576.18|PB.576.5	EPS15|EPS15|EPS15|EPS15	0.82|0.03|0.06|0.09	X	NO
PB.7688.1|PB.7688.4	DMAC1|DMAC1	0.93|0.07	PB.7688.1	YES
PB.7714.3|PB.7714.9	FOCAD|FOCAD	0.97|0.03	PB.7714.3	YES
PB.6262.20|PB.6262.6	ACTB|ACTB	0.0|1.0	PB.6262.6	YES
PB.11100.1|PB.11100.11	IPO4|IPO4	0.97|0.03	PB.11100.1	YES
PB.16532.3|PB.16532.4	PHF8|PHF8	0.46|0.54	X	NO
PB.16100.1|PB.16100.10|PB.16100.20	ASCC2|ASCC2|ASCC2	0.98|0.0|0.01	PB.16100.1	YES
PB.11703.17|PB.11703.2|PB.11703.6	RAD51|RAD51|RAD51	0.03|0.96|0.0	PB.11703.2	YES
PB.15022.14|PB.15022.16|PB.15022.18|PB.15022.32	POLD1|POLD1|POLD1|POLD1	0.0|0.02|0.97|0.0	PB.15022.18	YES
PB.11030.1|PB.11030.14|PB.11030.8	CDC16|CDC16|CDC16	0.97|0.02|0.02	PB.11030.1	YES
PB.6824.10|PB.6824.2	TNPO3|TNPO3	0.01|0.99	PB.6824.2	YES
PB.10302.13|PB.10302.19	NUP107|NUP107	0.01|0.99	PB.10302.19	YES
PB.12534.10|PB.12534.2|PB.12534.4|PB.12534.6	CD2BP2|CD2BP2|CD2BP2|CD2BP2	0.02|0.01|0.03|0.95	PB.12534.6	YES
PB.12490.2|PB.12490.3|PB.12490.5	NFATC2IP|NFATC2IP|NFATC2IP	0.01|0.34|0.65	X	NO
PB.1685.1|PB.1685.13|PB.1685.17|PB.1685.28|PB.1685.33|PB.1685.35|PB.1685.5|PB.1685.6	EIPR1|EIPR1|EIPR1|EIPR1|EIPR1|EIPR1|EIPR1|EIPR1	0.95|0.0|0.0|0.0|0.0|0.0|0.0|0.03	PB.1685.1	YES
PB.349.2|PB.349.4	SNRNP40|SNRNP40	1.0|0.0	PB.349.2	YES
PB.11747.10|PB.11747.11	TP53BP1|TP53BP1	0.92|0.08	PB.11747.10	YES
PB.2384.17|PB.2384.22	ERCC3|ERCC3	0.96|0.04	PB.2384.17	YES
PB.9622.17|PB.9622.23|PB.9622.28|PB.9622.5	PICALM|PICALM|PICALM|PICALM	0.04|0.06|0.45|0.45	X	NO
PB.13323.1|PB.13323.10|PB.13323.2|PB.13323.21|PB.13323.24|PB.13323.3	ZNF207|ZNF207|ZNF207|ZNF207|ZNF207|ZNF207	0.01|0.0|0.52|0.02|0.01|0.45	X	NO
PB.6435.14|PB.6435.43|PB.6435.44|PB.6435.8	MYO1G|MYO1G|MYO1G|MYO1G	0.36|0.07|0.5|0.07	X	NO
PB.3704.1|PB.3704.10	EIF2A|EIF2A	0.99|0.01	PB.3704.1	YES
PB.1686.14|PB.1686.2	TRAPPC12|TRAPPC12	0.06|0.94	PB.1686.2	YES
PB.4961.1|PB.4961.6	RIOK2|RIOK2	1.0|0.0	PB.4961.1	YES
PB.14317.1|PB.14317.11|PB.14317.5	APBA3|APBA3|APBA3	0.95|0.02|0.03	PB.14317.1	YES
PB.5933.11|PB.5933.12|PB.5933.3	PREP|PREP|PREP	0.99|0.01|0.01	PB.5933.11	YES
PB.14530.1|PB.14530.10|PB.14530.3|PB.14530.5	DCAF15|DCAF15|DCAF15|DCAF15	0.87|0.08|0.03|0.02	X	NO
PB.11465.25|PB.11465.6	PPP4R3A|PPP4R3A	0.05|0.95	PB.11465.6	YES
PB.10982.2|PB.10982.5	TPP2|TPP2	0.95|0.05	PB.10982.2	YES
PB.758.12|PB.758.8	PTBP2|PTBP2	0.96|0.04	PB.758.12	YES
PB.3065.11|PB.3065.2|PB.3065.3|PB.3065.5	CNOT10|CNOT10|CNOT10|CNOT10	0.95|0.03|0.01|0.01	PB.3065.11	YES
PB.3776.15|PB.3776.3|PB.3776.38	TBL1XR1|TBL1XR1|TBL1XR1	0.03|0.97|0.01	PB.3776.3	YES
PB.6685.11|PB.6685.12|PB.6685.14|PB.6685.16|PB.6685.6	LRCH4|LRCH4|LRCH4|LRCH4|LRCH4	0.02|0.94|0.02|0.01|0.01	PB.6685.12	YES
PB.4630.12|PB.4630.3|PB.4630.6	RETREG1|RETREG1|RETREG1	0.01|0.98|0.02	PB.4630.3	YES
PB.13304.1|PB.13304.2	CRLF3|CRLF3	1.0|0.0	PB.13304.1	YES
PB.10281.25|PB.10281.4	XPOT|XPOT	0.0|1.0	PB.10281.4	YES
PB.437.11|PB.437.5	CDCA8|CDCA8	0.0|1.0	PB.437.5	YES
PB.10141.17|PB.10141.5	BIN2|BIN2	0.01|0.99	PB.10141.5	YES
PB.6515.1|PB.6515.4	BCL7B|BCL7B	0.01|0.99	PB.6515.4	YES
PB.12768.14|PB.12768.23|PB.12768.29	GLG1|GLG1|GLG1	0.77|0.22|0.0	X	NO
PB.1849.10|PB.1849.12|PB.1849.14|PB.1849.23|PB.1849.7	TRMT61B|TRMT61B|TRMT61B|TRMT61B|TRMT61B	0.18|0.75|0.04|0.01|0.01	X	NO
PB.4712.4|PB.4712.5	ZNF131|ZNF131	0.18|0.82	X	NO
PB.6733.1|PB.6733.6	PUS7|PUS7	0.99|0.01	PB.6733.1	YES
PB.9132.62|PB.9132.70	PSMA1|PSMA1	0.04|0.96	PB.9132.70	YES
PB.13652.1|PB.13652.6	AKAP1|AKAP1	0.01|0.99	PB.13652.6	YES
PB.13503.1|PB.13503.10|PB.13503.3|PB.13503.4	TMUB2|TMUB2|TMUB2|TMUB2	0.3|0.39|0.29|0.02	X	NO
PB.8878.1|PB.8878.5|PB.8878.7	VTI1A|VTI1A|VTI1A	0.61|0.34|0.04	X	NO
PB.15424.1|PB.15424.7|PB.15424.9	RBL1|RBL1|RBL1	0.61|0.05|0.34	X	NO
PB.12892.10|PB.12892.2|PB.12892.9	GSE1|GSE1|GSE1	0.6|0.15|0.26	X	NO
PB.10337.10|PB.10337.9	PPP1R12A|PPP1R12A	0.2|0.8	X	NO
PB.10836.2|PB.10836.30	LCP1|LCP1	0.9|0.1	X	NO
PB.4069.13|PB.4069.17|PB.4069.31|PB.4069.42	NCAPG|NCAPG|NCAPG|NCAPG	0.98|0.01|0.0|0.01	PB.4069.13	YES
PB.13748.1|PB.13748.19	KPNA2|KPNA2	0.5|0.5	X	NO
PB.10622.4|PB.10622.5	HIP1R|HIP1R	0.97|0.03	PB.10622.4	YES
PB.2886.17|PB.2886.18|PB.2886.2	SEPTIN2|SEPTIN2|SEPTIN2	0.0|0.0|1.0	PB.2886.2	YES
PB.13432.47|PB.13432.7	ACLY|ACLY	0.0|1.0	PB.13432.7	YES
PB.8532.3|PB.8532.8	PARG|PARG	0.93|0.07	PB.8532.3	YES
PB.1076.11|PB.1076.12|PB.1076.21	MSTO1|MSTO1|MSTO1	0.02|0.97|0.01	PB.1076.12	YES
PB.8942.11|PB.8942.2|PB.8942.23|PB.8942.37|PB.8942.4	BUB3|BUB3|BUB3|BUB3|BUB3	0.01|0.7|0.01|0.0|0.28	X	NO
PB.9102.16|PB.9102.17|PB.9102.2|PB.9102.7	ZNF143|ZNF143|ZNF143|ZNF143	0.02|0.01|0.09|0.88	X	NO
PB.5118.2|PB.5118.5|PB.5118.6	CDC25C|CDC25C|CDC25C	0.04|0.01|0.94	PB.5118.6	YES
PB.2233.4|PB.2233.47	KANSL3|KANSL3	0.96|0.04	PB.2233.4	YES
PB.2120.17|PB.2120.18	DCTN1|DCTN1	0.01|0.99	PB.2120.18	YES
PB.4597.1|PB.4597.4	NSUN2|NSUN2	0.0|1.0	PB.4597.4	YES
PB.3696.10|PB.3696.4|PB.3696.5	HPS3|HPS3|HPS3	0.92|0.02|0.06	PB.3696.10	YES
PB.9360.2|PB.9360.4|PB.9360.5	FERMT3|FERMT3|FERMT3	0.98|0.01|0.01	PB.9360.2	YES
PB.16484.1|PB.16484.2	WAS|WAS	0.09|0.91	PB.16484.2	YES
PB.16156.2|PB.16156.7	EIF3D|EIF3D	1.0|0.0	PB.16156.2	YES
PB.9150.1|PB.9150.22	LDHA|LDHA	0.99|0.01	PB.9150.1	YES
PB.4689.21|PB.4689.22	FYB1|FYB1	0.67|0.33	X	NO
PB.9104.2|PB.9104.4|PB.9104.5	WEE1|WEE1|WEE1	0.92|0.03|0.05	PB.9104.2	YES
PB.9831.10|PB.9831.16|PB.9831.17|PB.9831.3	ACAD8|ACAD8|ACAD8|ACAD8	0.02|0.0|0.94|0.03	PB.9831.17	YES
PB.9254.23|PB.9254.25|PB.9254.4|PB.9254.5	MTCH2|MTCH2|MTCH2|MTCH2	0.01|0.01|0.95|0.04	PB.9254.4	YES
PB.8336.1|PB.8336.14	ZMYND11|ZMYND11	0.97|0.03	PB.8336.1	YES
PB.12692.5|PB.12692.7	CARMIL2|CARMIL2	0.68|0.32	X	NO
PB.7658.1|PB.7658.13	PUM3|PUM3	0.98|0.02	PB.7658.1	YES
PB.1727.10|PB.1727.2	NOL10|NOL10	0.02|0.98	PB.1727.2	YES
PB.7253.1|PB.7253.16|PB.7253.2	NSMAF|NSMAF|NSMAF	0.93|0.01|0.06	PB.7253.1	YES
PB.8391.2|PB.8391.29|PB.8391.41	NUDT5|NUDT5|NUDT5	0.98|0.01|0.01	PB.8391.2	YES
PB.10025.11|PB.10025.12|PB.10025.2|PB.10025.21|PB.10025.22|PB.10025.7	IPO8|IPO8|IPO8|IPO8|IPO8|IPO8	0.03|0.03|0.82|0.03|0.02|0.07	X	NO
PB.3323.12|PB.3323.13|PB.3323.3	DENND6A|DENND6A|DENND6A	0.09|0.09|0.83	X	NO
PB.14221.13|PB.14221.14|PB.14221.17	POLRMT|POLRMT|POLRMT	0.97|0.02|0.01	PB.14221.13	YES
PB.6346.10|PB.6346.11|PB.6346.14|PB.6346.2|PB.6346.3|PB.6346.43|PB.6346.6|PB.6346.8	TAX1BP1|TAX1BP1|TAX1BP1|TAX1BP1|TAX1BP1|TAX1BP1|TAX1BP1|TAX1BP1	0.78|0.0|0.09|0.01|0.0|0.0|0.09|0.01	X	NO
PB.6108.1|PB.6108.11|PB.6108.9	PCMT1|PCMT1|PCMT1	0.27|0.19|0.55	X	NO
PB.9324.17|PB.9324.9	GANAB|GANAB	0.01|0.99	PB.9324.9	YES
PB.9464.17|PB.9464.22	RBM14|RBM14	1.0|0.0	PB.9464.17	YES
PB.12257.5|PB.12257.6	TSC2|TSC2	0.05|0.95	PB.12257.6	YES
PB.13565.13|PB.13565.9	CDC27|CDC27	0.2|0.8	X	NO
PB.11022.11|PB.11022.2|PB.11022.4	TFDP1|TFDP1|TFDP1	0.0|0.24|0.75	X	NO
PB.7145.17|PB.7145.3|PB.7145.7	EPHX2|EPHX2|EPHX2	0.99|0.0|0.0	PB.7145.17	YES
PB.11524.1|PB.11524.2	YY1|YY1	0.99|0.01	PB.11524.1	YES
PB.9642.14|PB.9642.3	MRE11|MRE11	0.01|0.99	PB.9642.3	YES
PB.1155.15|PB.1155.9	ARHGAP30|ARHGAP30	0.17|0.83	X	NO
PB.11041.17|PB.11041.18|PB.11041.19|PB.11041.20|PB.11041.26	PARP2|PARP2|PARP2|PARP2|PARP2	0.02|0.02|0.51|0.44|0.02	X	NO
PB.2799.1|PB.2799.2	ACSL3|ACSL3	0.97|0.03	PB.2799.1	YES
PB.15396.1|PB.15396.3	ACSS2|ACSS2	0.08|0.92	PB.15396.3	YES
PB.13630.4|PB.13630.5	SPAG9|SPAG9	0.86|0.14	X	NO
PB.14722.26|PB.14722.6	HAUS5|HAUS5	0.0|1.0	PB.14722.6	YES
PB.2950.14|PB.2950.37|PB.2950.58	FANCD2|FANCD2|FANCD2	0.08|0.9|0.03	X	NO
PB.2887.17|PB.2887.39|PB.2887.6	HDLBP|HDLBP|HDLBP	0.01|0.0|0.99	PB.2887.6	YES
PB.10328.23|PB.10328.25|PB.10328.8	NAP1L1|NAP1L1|NAP1L1	0.02|0.24|0.74	X	NO
PB.10328.59|PB.10328.73	NAP1L1|NAP1L1	0.67|0.33	X	NO
PB.2893.1|PB.2893.16|PB.2893.19|PB.2893.30|PB.2893.32|PB.2893.33|PB.2893.46	ATG4B|ATG4B|ATG4B|ATG4B|ATG4B|ATG4B|ATG4B	0.81|0.0|0.02|0.06|0.0|0.1|0.0	X	NO
PB.4853.1|PB.4853.14|PB.4853.37	TNPO1|TNPO1|TNPO1	0.22|0.77|0.0	X	NO
PB.12578.2|PB.12578.4|PB.12578.7	RUSF1|RUSF1|RUSF1	0.04|0.02|0.94	PB.12578.7	YES
PB.329.2|PB.329.27|PB.329.29|PB.329.3|PB.329.4	RCC1|RCC1|RCC1|RCC1|RCC1	0.01|0.02|0.1|0.82|0.05	X	NO
PB.842.13|PB.842.6	MOV10|MOV10	0.01|0.99	PB.842.6	YES
PB.6623.1|PB.6623.2	VPS50|VPS50	0.05|0.95	PB.6623.2	YES
PB.13962.1|PB.13962.4	THOC1|THOC1	0.95|0.05	PB.13962.1	YES
PB.3695.11|PB.3695.14|PB.3695.2	HLTF|HLTF|HLTF	0.23|0.73|0.05	X	NO
PB.9305.10|PB.9305.13|PB.9305.5|PB.9305.8|PB.9305.9	CPSF7|CPSF7|CPSF7|CPSF7|CPSF7	0.56|0.01|0.03|0.33|0.07	X	NO
PB.8178.11|PB.8178.6	PTGES2|PTGES2	0.01|0.99	PB.8178.6	YES
PB.237.24|PB.237.29	KDM1A|KDM1A	0.57|0.43	X	NO
PB.1799.18|PB.1799.2	HADHA|HADHA	0.01|0.99	PB.1799.2	YES
PB.7245.7|PB.7245.8	TGS1|TGS1	0.96|0.04	PB.7245.7	YES
PB.13626.1|PB.13626.2|PB.13626.23|PB.13626.3|PB.13626.5|PB.13626.8	LUC7L3|LUC7L3|LUC7L3|LUC7L3|LUC7L3|LUC7L3	0.1|0.01|0.02|0.02|0.03|0.82	X	NO
PB.7745.2|PB.7745.3	FAM219A|FAM219A	0.32|0.68	X	NO
PB.11694.14|PB.11694.15|PB.11694.28	BUB1B|BUB1B|BUB1B	0.95|0.04|0.0	PB.11694.14	YES
PB.10306.2|PB.10306.35	CPSF6|CPSF6	0.99|0.01	PB.10306.2	YES
PB.6339.8|PB.6339.80	HNRNPA2B1|HNRNPA2B1	1.0|0.0	PB.6339.8	YES
PB.4524.3|PB.4524.4|PB.4524.6	TRAPPC11|TRAPPC11|TRAPPC11	0.01|0.01|0.97	PB.4524.6	YES
PB.10508.3|PB.10508.5	PTPN11|PTPN11	0.97|0.03	PB.10508.3	YES
PB.5778.1|PB.5778.2	MAD2L1BP|MAD2L1BP	0.05|0.95	PB.5778.2	YES
PB.16731.26|PB.16731.30|PB.16731.91	SEPTIN6|SEPTIN6|SEPTIN6	0.91|0.05|0.04	PB.16731.26	YES
PB.14007.5|PB.14007.6|PB.14007.8	IMPA2|IMPA2|IMPA2	0.05|0.02|0.93	PB.14007.8	YES
PB.16270.4|PB.16270.5	PACSIN2|PACSIN2	0.93|0.07	PB.16270.4	YES
PB.15086.2|PB.15086.8	RDH13|RDH13	0.98|0.02	PB.15086.2	YES
PB.9622.2|PB.9622.26|PB.9622.3|PB.9622.30|PB.9622.31|PB.9622.4|PB.9622.41|PB.9622.7	PICALM|PICALM|PICALM|PICALM|PICALM|PICALM|PICALM|PICALM	0.42|0.03|0.35|0.02|0.08|0.05|0.03|0.02	X	NO
PB.9101.1|PB.9101.3|PB.9101.4	IPO7|IPO7|IPO7	0.02|0.95|0.02	PB.9101.3	YES
PB.8314.10|PB.8314.11|PB.8314.13	ANAPC2|ANAPC2|ANAPC2	0.97|0.01|0.01	PB.8314.10	YES
PB.13035.37|PB.13035.5	MYBBP1A|MYBBP1A	0.04|0.96	PB.13035.5	YES
PB.10003.24|PB.10003.3	IRAG2|IRAG2	0.01|0.99	PB.10003.3	YES
PB.1433.12|PB.1433.19|PB.1433.21|PB.1433.22|PB.1433.28	INTS7|INTS7|INTS7|INTS7|INTS7	0.21|0.21|0.21|0.26|0.11	X	NO
PB.6122.1|PB.6122.2	RMND1|RMND1	0.13|0.87	X	NO
PB.7614.1|PB.7614.6|PB.7614.9	CPSF1|CPSF1|CPSF1	0.13|0.35|0.52	X	NO
PB.1837.1|PB.1837.3	SUPT7L|SUPT7L	0.33|0.67	X	NO
PB.7462.1|PB.7462.4	MRPL13|MRPL13	0.99|0.01	PB.7462.1	YES
PB.1266.1|PB.1266.4	TOR1AIP1|TOR1AIP1	0.1|0.9	X	NO
PB.14693.19|PB.14693.21|PB.14693.24|PB.14693.5|PB.14693.9	ANKRD27|ANKRD27|ANKRD27|ANKRD27|ANKRD27	0.9|0.05|0.01|0.01|0.03	PB.14693.19	YES
PB.6691.24|PB.6691.26|PB.6691.35|PB.6691.36|PB.6691.43|PB.6691.45|PB.6691.8	SRRT|SRRT|SRRT|SRRT|SRRT|SRRT|SRRT	0.0|0.01|0.36|0.6|0.01|0.0|0.01	X	NO
PB.11169.16|PB.11169.9	PRPF39|PRPF39	0.95|0.05	PB.11169.16	YES
PB.16773.12|PB.16773.14|PB.16773.17|PB.16773.4	STK26|STK26|STK26|STK26	0.01|0.0|0.02|0.97	PB.16773.4	YES
PB.14188.2|PB.14188.24	CNDP2|CNDP2	1.0|0.0	PB.14188.2	YES
PB.6419.1|PB.6419.20|PB.6419.25|PB.6419.59|PB.6419.6	POLD2|POLD2|POLD2|POLD2|POLD2	0.97|0.0|0.0|0.0|0.02	PB.6419.1	YES
PB.10458.1|PB.10458.9	CORO1C|CORO1C	0.99|0.01	PB.10458.1	YES
PB.8142.1|PB.8142.22	PPP6C|PPP6C	0.99|0.01	PB.8142.1	YES
PB.16267.12|PB.16267.3|PB.16267.4	POLDIP3|POLDIP3|POLDIP3	0.0|0.0|0.99	PB.16267.4	YES
PB.2602.1|PB.2602.8	WDR75|WDR75	0.99|0.01	PB.2602.1	YES
PB.14347.1|PB.14347.5	KDM4B|KDM4B	0.42|0.58	X	NO
PB.13771.10|PB.13771.12|PB.13771.4|PB.13771.8	FDXR|FDXR|FDXR|FDXR	0.1|0.01|0.01|0.88	X	NO
PB.11619.1|PB.11619.3|PB.11619.6|PB.11619.7	MKRN3|MKRN3|MKRN3|MKRN3	0.12|0.84|0.01|0.03	X	NO
PB.6732.2|PB.6732.6|PB.6732.7	SRPK2|SRPK2|SRPK2	0.78|0.1|0.12	X	NO
PB.4267.7|PB.4267.8	SMARCAD1|SMARCAD1	0.67|0.33	X	NO
PB.10184.1|PB.10184.2	HNRNPA1|HNRNPA1	0.95|0.05	PB.10184.1	YES
PB.9979.15|PB.9979.2|PB.9979.6|PB.9979.9	ATF7IP|ATF7IP|ATF7IP|ATF7IP	0.12|0.47|0.18|0.24	X	NO
PB.894.12|PB.894.6	PHGDH|PHGDH	0.0|1.0	PB.894.6	YES
PB.7454.3|PB.7454.58	RAD21|RAD21	1.0|0.0	PB.7454.3	YES
PB.7200.12|PB.7200.15|PB.7200.6|PB.7200.8	NSD3|NSD3|NSD3|NSD3	0.12|0.59|0.12|0.18	X	NO
PB.798.12|PB.798.13|PB.798.23|PB.798.26|PB.798.3	SARS1|SARS1|SARS1|SARS1|SARS1	0.0|0.95|0.04|0.0|0.0	PB.798.13	YES
PB.2663.13|PB.2663.20|PB.2663.25	SGO2|SGO2|SGO2	0.94|0.04|0.02	PB.2663.13	YES
PB.7911.1|PB.7911.17|PB.7911.3|PB.7911.5	HNRNPK|HNRNPK|HNRNPK|HNRNPK	0.48|0.01|0.5|0.01	X	NO
PB.7911.112|PB.7911.18|PB.7911.52|PB.7911.8	HNRNPK|HNRNPK|HNRNPK|HNRNPK	0.01|0.48|0.01|0.49	X	NO
PB.791.2|PB.791.7	STXBP3|STXBP3	0.98|0.02	PB.791.2	YES
PB.3152.18|PB.3152.3|PB.3152.7	LARS2|LARS2|LARS2	0.01|0.96|0.03	PB.3152.3	YES
PB.6606.25|PB.6606.8|PB.6606.9	PEX1|PEX1|PEX1	0.02|0.94|0.03	PB.6606.8	YES
PB.3878.20|PB.3878.25|PB.3878.38	TFRC|TFRC|TFRC	1.0|0.0|0.0	PB.3878.20	YES
PB.8983.1|PB.8983.24	TUBGCP2|TUBGCP2	0.98|0.02	PB.8983.1	YES
PB.13195.1|PB.13195.4	TOM1L2|TOM1L2	0.89|0.11	X	NO
PB.375.3|PB.375.4	BSDC1|BSDC1	0.09|0.91	PB.375.4	YES
PB.3014.19|PB.3014.8	SATB1|SATB1	0.06|0.94	PB.3014.8	YES
PB.1746.1|PB.1746.20	DDX1|DDX1	1.0|0.0	PB.1746.1	YES
PB.434.1|PB.434.10	GNL2|GNL2	0.97|0.03	PB.434.1	YES
PB.333.3|PB.333.6|PB.333.8	GMEB1|GMEB1|GMEB1	0.72|0.02|0.26	X	NO
PB.9504.10|PB.9504.11|PB.9504.29|PB.9504.3|PB.9504.37|PB.9504.4	PPP6R3|PPP6R3|PPP6R3|PPP6R3|PPP6R3|PPP6R3	0.05|0.5|0.01|0.33|0.01|0.09	X	NO
PB.3762.11|PB.3762.3|PB.3762.5|PB.3762.8|PB.3762.9	PHC3|PHC3|PHC3|PHC3|PHC3	0.11|0.53|0.08|0.17|0.11	X	NO
PB.5773.1|PB.5773.11|PB.5773.4	YIPF3|YIPF3|YIPF3	0.97|0.02|0.02	PB.5773.1	YES
PB.5592.2|PB.5592.22|PB.5592.3|PB.5592.42|PB.5592.58|PB.5592.59|PB.5592.85	BAG6|BAG6|BAG6|BAG6|BAG6|BAG6|BAG6	0.01|0.53|0.03|0.41|0.01|0.01|0.01	X	NO
PB.5592.21|PB.5592.44	BAG6|BAG6	0.33|0.67	X	NO
PB.1011.10|PB.1011.6|PB.1011.8	POGZ|POGZ|POGZ	0.15|0.75|0.11	X	NO
PB.14687.38|PB.14687.9	URI1|URI1	0.04|0.96	PB.14687.9	YES
PB.586.10|PB.586.11|PB.586.12|PB.586.17	ORC1|ORC1|ORC1|ORC1	0.94|0.04|0.01|0.01	PB.586.10	YES
PB.8182.6|PB.8182.7|PB.8182.8	GOLGA2|GOLGA2|GOLGA2	0.35|0.19|0.46	X	NO
PB.12461.4|PB.12461.5	ARHGAP17|ARHGAP17	0.46|0.54	X	NO
PB.13816.11|PB.13816.4	SRP68|SRP68	0.83|0.17	X	NO
PB.15982.12|PB.15982.14|PB.15982.15|PB.15982.2|PB.15982.4|PB.15982.5|PB.15982.6|PB.15982.7	MED15|MED15|MED15|MED15|MED15|MED15|MED15|MED15	0.18|0.58|0.01|0.01|0.01|0.04|0.15|0.01	X	NO
PB.8180.13|PB.8180.15	CIZ1|CIZ1	0.23|0.77	X	NO
PB.2833.1|PB.2833.13|PB.2833.8|PB.2833.9	EIF4E2|EIF4E2|EIF4E2|EIF4E2	0.39|0.09|0.14|0.37	X	NO
PB.15363.1|PB.15363.5	ASXL1|ASXL1	0.78|0.22	X	NO
PB.12601.21|PB.12601.3|PB.12601.7	ADCY7|ADCY7|ADCY7	0.03|0.95|0.03	PB.12601.3	YES
PB.9380.1|PB.9380.15|PB.9380.3|PB.9380.4|PB.9380.5|PB.9380.6	MAP4K2|MAP4K2|MAP4K2|MAP4K2|MAP4K2|MAP4K2	0.33|0.03|0.07|0.51|0.04|0.02	X	NO
PB.15401.20|PB.15401.26|PB.15401.38	CPNE1|CPNE1|CPNE1	1.0|0.0|0.0	PB.15401.20	YES
PB.13967.1|PB.13967.28	TYMS|TYMS	0.72|0.28	X	NO
PB.4103.2|PB.4103.6	UGDH|UGDH	0.0|1.0	PB.4103.6	YES
PB.5243.10|PB.5243.16	CLINT1|CLINT1	0.99|0.01	PB.5243.10	YES
PB.8915.3|PB.8915.32	DENND10|DENND10	0.98|0.02	PB.8915.3	YES
PB.6068.11|PB.6068.14|PB.6068.16|PB.6068.2|PB.6068.3|PB.6068.8|PB.6068.9	REPS1|REPS1|REPS1|REPS1|REPS1|REPS1|REPS1	0.17|0.02|0.02|0.02|0.02|0.73|0.04	X	NO
PB.15872.12|PB.15872.2	RRP1|RRP1	0.02|0.98	PB.15872.2	YES
PB.9611.1|PB.9611.12	CCDC90B|CCDC90B	0.38|0.62	X	NO
PB.11399.2|PB.11399.20|PB.11399.27	NEK9|NEK9|NEK9	0.95|0.02|0.02	PB.11399.2	YES
PB.8914.1|PB.8914.4|PB.8914.9	PRDX3|PRDX3|PRDX3	0.0|0.0|1.0	PB.8914.9	YES
PB.2973.1|PB.2973.10|PB.2973.19|PB.2973.4|PB.2973.5|PB.2973.7|PB.2973.9	FBLN2|FBLN2|FBLN2|FBLN2|FBLN2|FBLN2|FBLN2	0.02|0.0|0.0|0.91|0.01|0.04|0.01	PB.2973.4	YES
PB.9550.1|PB.9550.9	PPME1|PPME1	0.99|0.01	PB.9550.1	YES
PB.14263.11|PB.14263.2	MBD3|MBD3	0.79|0.21	X	NO
PB.14130.11|PB.14130.12|PB.14130.16|PB.14130.18|PB.14130.25|PB.14130.27|PB.14130.28|PB.14130.34|PB.14130.38|PB.14130.45|PB.14130.49|PB.14130.61|PB.14130.66|PB.14130.73|PB.14130.75|PB.14130.77|PB.14130.80|PB.14130.81|PB.14130.84|PB.14130.87|PB.14130.9	MBD1|MBD1|MBD1|MBD1|MBD1|MBD1|MBD1|MBD1|MBD1|MBD1|MBD1|MBD1|MBD1|MBD1|MBD1|MBD1|MBD1|MBD1|MBD1|MBD1|MBD1	0.34|0.05|0.01|0.02|0.01|0.22|0.06|0.01|0.04|0.02|0.09|0.01|0.01|0.01|0.03|0.01|0.01|0.01|0.01|0.01|0.04	X	NO
PB.11470.24|PB.11470.6	ATXN3|ATXN3	0.04|0.96	PB.11470.6	YES
PB.9381.22|PB.9381.4|PB.9381.5	MEN1|MEN1|MEN1	0.01|0.96|0.03	PB.9381.4	YES
PB.8145.13|PB.8145.2	HSPA5|HSPA5	0.0|1.0	PB.8145.2	YES
PB.13447.15|PB.13447.7	COASY|COASY	0.86|0.14	X	NO
PB.10383.1|PB.10383.5|PB.10383.8	CDK17|CDK17|CDK17	0.66|0.32|0.02	X	NO
PB.3556.11|PB.3556.2|PB.3556.3	PDIA5|PDIA5|PDIA5	0.07|0.9|0.03	PB.3556.2	YES
PB.12285.5|PB.12285.8|PB.12285.9	SRRM2|SRRM2|SRRM2	0.2|0.2|0.6	X	NO
PB.15383.1|PB.15383.18|PB.15383.5|PB.15383.7	EIF2S2|EIF2S2|EIF2S2|EIF2S2	0.92|0.0|0.03|0.05	PB.15383.1	YES
PB.14344.13|PB.14344.39|PB.14344.4|PB.14344.41|PB.14344.8	UHRF1|UHRF1|UHRF1|UHRF1|UHRF1	0.04|0.0|0.88|0.05|0.03	X	NO
PB.9141.1|PB.9141.25|PB.9141.26|PB.9141.4	NUCB2|NUCB2|NUCB2|NUCB2	0.03|0.05|0.03|0.89	X	NO
PB.1490.1|PB.1490.24|PB.1490.26|PB.1490.29|PB.1490.32|PB.1490.6|PB.1490.69|PB.1490.8|PB.1490.9	LBR|LBR|LBR|LBR|LBR|LBR|LBR|LBR|LBR	0.0|0.91|0.01|0.07|0.0|0.0|0.0|0.0|0.0	PB.1490.24	YES
PB.12652.5|PB.12652.60	CNOT1|CNOT1	0.59|0.41	X	NO
PB.3594.6|PB.3594.9	RUVBL1|RUVBL1	0.99|0.01	PB.3594.6	YES
PB.8965.1|PB.8965.4|PB.8965.9	MGMT|MGMT|MGMT	0.01|0.96|0.03	PB.8965.4	YES
PB.12097.13|PB.12097.48|PB.12097.51	IDH2|IDH2|IDH2	1.0|0.0|0.0	PB.12097.13	YES
PB.6243.12|PB.6243.2|PB.6243.24	BRAT1|BRAT1|BRAT1	0.0|0.95|0.05	PB.6243.2	YES
PB.9246.1|PB.9246.2|PB.9246.3|PB.9246.7|PB.9246.9	MADD|MADD|MADD|MADD|MADD	0.62|0.08|0.08|0.15|0.08	X	NO
PB.5943.1|PB.5943.3	MTRES1|MTRES1	0.08|0.92	PB.5943.3	YES
PB.658.56|PB.658.7	SRSF11|SRSF11	0.03|0.97	PB.658.7	YES
PB.2288.1|PB.2288.6	CNOT11|CNOT11	0.99|0.01	PB.2288.1	YES
PB.14724.3|PB.14724.4|PB.14724.5	RBM42|RBM42|RBM42	0.42|0.04|0.54	X	NO
PB.3454.4|PB.3454.6	QTRT2|QTRT2	0.4|0.6	X	NO
PB.5906.21|PB.5906.31|PB.5906.7	CASP8AP2|CASP8AP2|CASP8AP2	0.54|0.15|0.31	X	NO
PB.10322.10|PB.10322.3|PB.10322.9	TBC1D15|TBC1D15|TBC1D15	0.0|0.98|0.01	PB.10322.3	YES
PB.974.1|PB.974.19|PB.974.33|PB.974.44|PB.974.5	ANP32E|ANP32E|ANP32E|ANP32E|ANP32E	0.02|0.94|0.0|0.0|0.03	PB.974.19	YES
PB.12385.1|PB.12385.11|PB.12385.5	PDXDC1|PDXDC1|PDXDC1	0.15|0.01|0.84	X	NO
PB.14389.12|PB.14389.13	STXBP2|STXBP2	0.99|0.01	PB.14389.12	YES
PB.6984.1|PB.6984.4	PRKAG2|PRKAG2	0.33|0.67	X	NO
PB.2000.1|PB.2000.8	PEX13|PEX13	0.97|0.03	PB.2000.1	YES
PB.5544.19|PB.5544.2	HLA-A|HLA-A	1.0|0.0	PB.5544.19	YES
PB.3787.17|PB.3787.5	ACTL6A|ACTL6A	1.0|0.0	PB.3787.17	YES
PB.15347.15|PB.15347.3	HM13|HM13	0.99|0.01	PB.15347.15	YES
PB.14746.10|PB.14746.14|PB.14746.5|PB.14746.8	WDR62|WDR62|WDR62|WDR62	0.08|0.04|0.06|0.83	X	NO
PB.13267.16|PB.13267.35|PB.13267.4	SPAG5|SPAG5|SPAG5	0.0|0.99|0.0	PB.13267.35	YES
PB.16076.1|PB.16076.13	CCDC117|CCDC117	1.0|0.0	PB.16076.1	YES
PB.9756.3|PB.9756.4|PB.9756.5	C2CD2L|C2CD2L|C2CD2L	0.08|0.84|0.08	X	NO
PB.4561.12|PB.4561.3	PDCD6|PDCD6	1.0|0.0	PB.4561.12	YES
PB.6236.1|PB.6236.4	EIF3B|EIF3B	0.98|0.02	PB.6236.1	YES
PB.14385.11|PB.14385.12|PB.14385.4|PB.14385.8|PB.14385.9	PNPLA6|PNPLA6|PNPLA6|PNPLA6|PNPLA6	0.01|0.01|0.02|0.95|0.02	PB.14385.8	YES
PB.14385.13|PB.14385.7	PNPLA6|PNPLA6	0.76|0.24	X	NO
PB.801.10|PB.801.7	SORT1|SORT1	0.03|0.97	PB.801.7	YES
PB.13880.12|PB.13880.2	EIF4A3|EIF4A3	0.09|0.91	PB.13880.2	YES
PB.1559.14|PB.1559.5|PB.1559.6	GNPAT|GNPAT|GNPAT	0.0|0.01|0.99	PB.1559.6	YES
PB.7890.10|PB.7890.16|PB.7890.17|PB.7890.18|PB.7890.27|PB.7890.33|PB.7890.36|PB.7890.44	CEP78|CEP78|CEP78|CEP78|CEP78|CEP78|CEP78|CEP78	0.0|0.15|0.23|0.21|0.38|0.0|0.01|0.01	X	NO
PB.14151.2|PB.14151.3	FECH|FECH	0.9|0.1	X	NO
PB.1482.11|PB.1482.13|PB.1482.17|PB.1482.19|PB.1482.20|PB.1482.24|PB.1482.9	NVL|NVL|NVL|NVL|NVL|NVL|NVL	0.01|0.89|0.02|0.01|0.02|0.01|0.05	X	NO
PB.10794.1|PB.10794.4	MRPS31|MRPS31	0.01|0.99	PB.10794.4	YES
PB.14516.1|PB.14516.18|PB.14516.3	RAD23A|RAD23A|RAD23A	0.83|0.09|0.09	X	NO
PB.14516.34|PB.14516.9	RAD23A|RAD23A	0.0|1.0	PB.14516.9	YES
PB.12088.11|PB.12088.6	FANCI|FANCI	1.0|0.0	PB.12088.11	YES
PB.13152.2|PB.13152.3|PB.13152.6|PB.13152.8	ELAC2|ELAC2|ELAC2|ELAC2	0.65|0.0|0.0|0.35	X	NO
PB.14995.19|PB.14995.2	SNRNP70|SNRNP70	0.02|0.98	PB.14995.2	YES
PB.11243.16|PB.11243.3|PB.11243.38	KTN1|KTN1|KTN1	0.21|0.47|0.32	X	NO
PB.7296.1|PB.7296.3|PB.7296.5	TERF1|TERF1|TERF1	0.33|0.05|0.61	X	NO
PB.4171.1|PB.4171.2	PAICS|PAICS	0.03|0.97	PB.4171.2	YES
PB.6254.1|PB.6254.9	WIPI2|WIPI2	0.74|0.26	X	NO
PB.6254.2|PB.6254.4	WIPI2|WIPI2	0.73|0.27	X	NO
PB.10516.13|PB.10516.2	DDX54|DDX54	0.01|0.99	PB.10516.2	YES
PB.10202.1|PB.10202.10	DGKA|DGKA	0.99|0.01	PB.10202.1	YES
PB.136.1|PB.136.11	EXOSC10|EXOSC10	0.95|0.05	PB.136.1	YES
PB.9472.2|PB.9472.6	PC|PC	0.98|0.02	PB.9472.2	YES
PB.9029.1|PB.9029.15|PB.9029.2	CHID1|CHID1|CHID1	0.13|0.01|0.86	X	NO
PB.584.3|PB.584.5	CC2D1B|CC2D1B	0.93|0.07	PB.584.3	YES
PB.8318.1|PB.8318.7	NDOR1|NDOR1	0.21|0.79	X	NO
PB.16828.2|PB.16828.9	ARHGAP4|ARHGAP4	0.99|0.01	PB.16828.2	YES
PB.10417.25|PB.10417.33	TXNRD1|TXNRD1	0.98|0.02	PB.10417.25	YES
PB.1843.17|PB.1843.4	WDR43|WDR43	0.01|0.99	PB.1843.4	YES
PB.14786.10|PB.14786.25|PB.14786.26|PB.14786.4|PB.14786.5|PB.14786.6	MAP4K1|MAP4K1|MAP4K1|MAP4K1|MAP4K1|MAP4K1	0.07|0.33|0.07|0.05|0.3|0.18	X	NO
PB.6019.1|PB.6019.11	NCOA7|NCOA7	0.79|0.21	X	NO
PB.7868.1|PB.7868.2|PB.7868.9	ABHD17B|ABHD17B|ABHD17B	0.0|0.98|0.01	PB.7868.2	YES
PB.855.12|PB.855.20|PB.855.4	AP4B1|AP4B1|AP4B1	0.03|0.02|0.95	PB.855.4	YES
PB.630.12|PB.630.3	USP1|USP1	0.06|0.94	PB.630.3	YES
PB.9913.2|PB.9913.5	ENO2|ENO2	0.1|0.9	PB.9913.5	YES
PB.15514.1|PB.15514.3	STAU1|STAU1	0.12|0.88	X	NO
PB.15514.16|PB.15514.2|PB.15514.60	STAU1|STAU1|STAU1	0.11|0.89|0.0	X	NO
PB.16266.1|PB.16266.32	RRP7A|RRP7A	0.59|0.41	X	NO
PB.4189.2|PB.4189.9	DCK|DCK	1.0|0.0	PB.4189.2	YES
PB.16338.1|PB.16338.10|PB.16338.2|PB.16338.5	PPP6R2|PPP6R2|PPP6R2|PPP6R2	0.26|0.71|0.01|0.03	X	NO
PB.4795.1|PB.4795.12	CCNB1|CCNB1	1.0|0.0	PB.4795.1	YES
PB.11230.12|PB.11230.4|PB.11230.8	CNIH1|CNIH1|CNIH1	0.01|0.98|0.01	PB.11230.4	YES
PB.16598.20|PB.16598.4|PB.16598.7	OGT|OGT|OGT	0.01|0.98|0.01	PB.16598.4	YES
PB.1808.2|PB.1808.8	TMEM214|TMEM214	0.03|0.97	PB.1808.8	YES
PB.4063.1|PB.4063.4	LAP3|LAP3	1.0|0.0	PB.4063.1	YES
PB.15902.2|PB.15902.21	SLC19A1|SLC19A1	0.99|0.01	PB.15902.2	YES
PB.12974.1|PB.12974.13|PB.12974.8	GEMIN4|GEMIN4|GEMIN4	0.88|0.0|0.12	X	NO
PB.12473.1|PB.12473.2	GTF3C1|GTF3C1	0.38|0.62	X	NO
PB.9279.4|PB.9279.41	FAM111A|FAM111A	0.99|0.01	PB.9279.4	YES
PB.7965.1|PB.7965.5	FAM120A|FAM120A	0.92|0.08	PB.7965.1	YES
PB.14964.11|PB.14964.25	LIG1|LIG1	0.99|0.01	PB.14964.11	YES
PB.2580.27|PB.2580.84	ITGA4|ITGA4	0.99|0.01	PB.2580.27	YES
PB.10544.23|PB.10544.24|PB.10544.33	FBXO21|FBXO21|FBXO21	0.3|0.7|0.01	X	NO
PB.2847.3|PB.2847.6	ARL4C|ARL4C	0.99|0.01	PB.2847.3	YES
PB.1453.12|PB.1453.16|PB.1453.2|PB.1453.21|PB.1453.3|PB.1453.5|PB.1453.7	ANGEL2|ANGEL2|ANGEL2|ANGEL2|ANGEL2|ANGEL2|ANGEL2	0.02|0.02|0.06|0.02|0.05|0.52|0.3	X	NO
PB.2937.3|PB.2937.8	BRPF1|BRPF1	0.3|0.7	X	NO
PB.2498.1|PB.2498.18	PSMD14|PSMD14	1.0|0.0	PB.2498.1	YES
PB.10674.3|PB.10674.9	NOC4L|NOC4L	0.05|0.95	PB.10674.9	YES
PB.13180.2|PB.13180.3	FLCN|FLCN	0.12|0.88	X	NO
PB.8152.14|PB.8152.15|PB.8152.18|PB.8152.2|PB.8152.26|PB.8152.4|PB.8152.45	MAPKAP1|MAPKAP1|MAPKAP1|MAPKAP1|MAPKAP1|MAPKAP1|MAPKAP1	0.02|0.03|0.39|0.01|0.01|0.54|0.01	X	NO
PB.9231.1|PB.9231.4|PB.9231.5|PB.9231.6	AMBRA1|AMBRA1|AMBRA1|AMBRA1	0.23|0.31|0.23|0.23	X	NO
PB.9401.1|PB.9401.10|PB.9401.2|PB.9401.6|PB.9401.7	FRMD8|FRMD8|FRMD8|FRMD8|FRMD8	0.0|0.0|0.0|0.62|0.37	X	NO
PB.10793.1|PB.10793.11|PB.10793.2	COG6|COG6|COG6	0.96|0.02|0.02	PB.10793.1	YES
PB.8469.11|PB.8469.38|PB.8469.4	ZEB1|ZEB1|ZEB1	0.18|0.02|0.8	X	NO
PB.15769.2|PB.15769.3	GART|GART	0.98|0.02	PB.15769.2	YES
PB.14990.1|PB.14990.10|PB.14990.2|PB.14990.5|PB.14990.6|PB.14990.8	NUCB1|NUCB1|NUCB1|NUCB1|NUCB1|NUCB1	0.98|0.0|0.0|0.01|0.0|0.0	PB.14990.1	YES
PB.13909.1|PB.13909.3	NPLOC4|NPLOC4	0.05|0.95	PB.13909.3	YES
PB.8162.12|PB.8162.7	PTRH1|PTRH1	0.88|0.13	X	NO
PB.16711.18|PB.16711.2|PB.16711.9	ACSL4|ACSL4|ACSL4	0.05|0.92|0.03	PB.16711.2	YES
PB.467.1|PB.467.13|PB.467.8	PPT1|PPT1|PPT1	0.99|0.0|0.0	PB.467.1	YES
PB.12713.20|PB.12713.25|PB.12713.4|PB.12713.7	PRMT7|PRMT7|PRMT7|PRMT7	0.02|0.02|0.95|0.01	PB.12713.4	YES
PB.16856.1|PB.16856.2	DKC1|DKC1	0.0|1.0	PB.16856.2	YES
PB.14178.3|PB.14178.9	CD226|CD226	0.87|0.13	X	NO
PB.15043.2|PB.15043.6	PPP2R1A|PPP2R1A	1.0|0.0	PB.15043.2	YES
PB.14927.14|PB.14927.26|PB.14927.6	SYMPK|SYMPK|SYMPK	0.01|0.01|0.98	PB.14927.6	YES
PB.11905.10|PB.11905.11|PB.11905.23	INTS14|INTS14|INTS14	0.02|0.93|0.05	PB.11905.11	YES
PB.9395.1|PB.9395.9	CAPN1|CAPN1	0.99|0.01	PB.9395.1	YES
PB.1825.11|PB.1825.3|PB.1825.5|PB.1825.6	GTF3C2|GTF3C2|GTF3C2|GTF3C2	0.97|0.01|0.01|0.02	PB.1825.11	YES
PB.13498.10|PB.13498.11|PB.13498.12|PB.13498.13|PB.13498.2|PB.13498.3|PB.13498.6|PB.13498.7|PB.13498.8|PB.13498.9	HROB|HROB|HROB|HROB|HROB|HROB|HROB|HROB|HROB|HROB	0.42|0.06|0.09|0.02|0.02|0.02|0.2|0.03|0.13|0.02	X	NO
PB.14220.12|PB.14220.16|PB.14220.7|PB.14220.8	BSG|BSG|BSG|BSG	0.01|0.0|0.0|0.99	PB.14220.8	YES
PB.13433.10|PB.13433.2	CNP|CNP	0.01|0.99	PB.13433.2	YES
PB.831.18|PB.831.27|PB.831.29|PB.831.3|PB.831.32|PB.831.4|PB.831.45|PB.831.54	CHI3L2|CHI3L2|CHI3L2|CHI3L2|CHI3L2|CHI3L2|CHI3L2|CHI3L2	0.96|0.0|0.0|0.0|0.01|0.02|0.0|0.01	PB.831.18	YES
PB.4229.5|PB.4229.9	HNRNPD|HNRNPD	0.5|0.5	X	NO
PB.1951.12|PB.1951.21|PB.1951.25|PB.1951.7|PB.1951.8	ERLEC1|ERLEC1|ERLEC1|ERLEC1|ERLEC1	0.0|0.01|0.0|0.01|0.97	PB.1951.8	YES
PB.5948.12|PB.5948.4	SEC63|SEC63	0.04|0.96	PB.5948.4	YES
PB.5599.3|PB.5599.5	VARS1|VARS1	0.01|0.99	PB.5599.5	YES
PB.16758.2|PB.16758.29|PB.16758.42	SASH3|SASH3|SASH3	0.99|0.01|0.0	PB.16758.2	YES
PB.14704.11|PB.14704.18|PB.14704.2|PB.14704.5|PB.14704.6	LSM14A|LSM14A|LSM14A|LSM14A|LSM14A	0.0|0.04|0.45|0.47|0.04	X	NO
PB.9376.2|PB.9376.5	RASGRP2|RASGRP2	0.99|0.01	PB.9376.2	YES
PB.12234.11|PB.12234.7	TELO2|TELO2	0.98|0.02	PB.12234.11	YES
PB.11068.15|PB.11068.19|PB.11068.21	PRMT5|PRMT5|PRMT5	0.99|0.0|0.0	PB.11068.15	YES
PB.11981.2|PB.11981.4|PB.11981.5|PB.11981.6	SNUPN|SNUPN|SNUPN|SNUPN	0.04|0.04|0.91|0.01	PB.11981.5	YES
PB.369.16|PB.369.23	LCK|LCK	0.78|0.22	X	NO
PB.3201.16|PB.3201.18|PB.3201.27	NCKIPSD|NCKIPSD|NCKIPSD	0.5|0.48|0.02	X	NO
PB.4200.2|PB.4200.9	RCHY1|RCHY1	0.98|0.02	PB.4200.2	YES
PB.8833.10|PB.8833.3	CUEDC2|CUEDC2	0.0|1.0	PB.8833.3	YES
PB.10272.11|PB.10272.13	USP15|USP15	0.67|0.33	X	NO
PB.320.15|PB.320.8	RPA2|RPA2	0.47|0.53	X	NO
PB.5277.1|PB.5277.25|PB.5277.6	FBXW11|FBXW11|FBXW11	0.54|0.01|0.45	X	NO
PB.6075.1|PB.6075.9	VTA1|VTA1	0.94|0.06	PB.6075.1	YES
PB.14086.1|PB.14086.11|PB.14086.18|PB.14086.33	ELP2|ELP2|ELP2|ELP2	0.92|0.05|0.03|0.01	PB.14086.1	YES
PB.6426.5|PB.6426.6|PB.6426.7	OGDH|OGDH|OGDH	0.01|0.97|0.02	PB.6426.6	YES
PB.5179.2|PB.5179.6	NR3C1|NR3C1	0.97|0.03	PB.5179.2	YES
PB.16219.10|PB.16219.14|PB.16219.20|PB.16219.23|PB.16219.6	ADSL|ADSL|ADSL|ADSL|ADSL	0.01|0.0|0.01|0.0|0.98	PB.16219.6	YES
PB.1328.11|PB.1328.12|PB.1328.13	PTPRC|PTPRC|PTPRC	0.5|0.15|0.35	X	NO
PB.5834.19|PB.5834.20|PB.5834.25	ZNF451|ZNF451|ZNF451	0.89|0.06|0.05	X	NO
PB.1084.10|PB.1084.30|PB.1084.33|PB.1084.4|PB.1084.8|PB.1084.9	ARHGEF2|ARHGEF2|ARHGEF2|ARHGEF2|ARHGEF2|ARHGEF2	0.04|0.01|0.23|0.45|0.24|0.03	X	NO
PB.737.12|PB.737.5|PB.737.7	MTF2|MTF2|MTF2	0.01|0.41|0.58	X	NO
PB.4278.13|PB.4278.14|PB.4278.6	ADH5|ADH5|ADH5	0.0|0.01|0.99	PB.4278.6	YES
PB.8339.34|PB.8339.47	IDI1|IDI1	0.93|0.07	PB.8339.34	YES
PB.6923.1|PB.6923.19	CUL1|CUL1	1.0|0.0	PB.6923.1	YES
PB.6119.14|PB.6119.5|PB.6119.7	MTHFD1L|MTHFD1L|MTHFD1L	0.02|0.98|0.01	PB.6119.5	YES
PB.14520.13|PB.14520.14|PB.14520.15|PB.14520.20|PB.14520.21|PB.14520.24|PB.14520.27|PB.14520.3|PB.14520.35|PB.14520.40	TRMT1|TRMT1|TRMT1|TRMT1|TRMT1|TRMT1|TRMT1|TRMT1|TRMT1|TRMT1	0.22|0.2|0.01|0.27|0.04|0.01|0.01|0.03|0.19|0.02	X	NO
PB.8993.1|PB.8993.17|PB.8993.26|PB.8993.27	RIC8A|RIC8A|RIC8A|RIC8A	0.97|0.01|0.01|0.0	PB.8993.1	YES
PB.16090.1|PB.16090.12|PB.16090.2	AP1B1|AP1B1|AP1B1	0.96|0.02|0.02	PB.16090.1	YES
PB.13434.10|PB.13434.5|PB.13434.6	DNAJC7|DNAJC7|DNAJC7	0.02|0.02|0.96	PB.13434.6	YES
PB.9017.10|PB.9017.12|PB.9017.2	GATD1|GATD1|GATD1	0.05|0.24|0.71	X	NO
PB.14440.17|PB.14440.25|PB.14440.27|PB.14440.42|PB.14440.43|PB.14440.51	TYK2|TYK2|TYK2|TYK2|TYK2|TYK2	0.01|0.93|0.02|0.02|0.01|0.02	PB.14440.25	YES
PB.3398.2|PB.3398.3	TFG|TFG	0.83|0.17	X	NO
PB.12737.30|PB.12737.56	AARS1|AARS1	1.0|0.0	PB.12737.30	YES
PB.13324.1|PB.13324.11|PB.13324.5	PSMD11|PSMD11|PSMD11	1.0|0.0|0.0	PB.13324.1	YES
PB.4403.1|PB.4403.2|PB.4403.3|PB.4403.4|PB.4403.5	ELF2|ELF2|ELF2|ELF2|ELF2	0.05|0.52|0.03|0.32|0.08	X	NO
PB.4743.14|PB.4743.15|PB.4743.21|PB.4743.5	MTREX|MTREX|MTREX|MTREX	0.0|0.0|0.0|0.99	PB.4743.5	YES
PB.1471.1|PB.1471.6	AIDA|AIDA	0.99|0.01	PB.1471.1	YES
PB.11042.1|PB.11042.3	OSGEP|OSGEP	0.97|0.03	PB.11042.1	YES
PB.16430.1|PB.16430.5|PB.16430.6	RPGR|RPGR|RPGR	0.56|0.32|0.12	X	NO
PB.1645.1|PB.1645.3	SCCPDH|SCCPDH	0.98|0.02	PB.1645.1	YES
PB.3246.14|PB.3246.21|PB.3246.29|PB.3246.30|PB.3246.45|PB.3246.47|PB.3246.50|PB.3246.53	IFRD2|IFRD2|IFRD2|IFRD2|IFRD2|IFRD2|IFRD2|IFRD2	0.01|0.0|0.0|0.02|0.86|0.08|0.01|0.0	X	NO
PB.6927.13|PB.6927.9	PDIA4|PDIA4	0.0|1.0	PB.6927.9	YES
PB.77.18|PB.77.24|PB.77.3	KCNAB2|KCNAB2|KCNAB2	0.3|0.0|0.69	X	NO
PB.4213.1|PB.4213.7	MRPL1|MRPL1	0.4|0.6	X	NO
PB.2251.23|PB.2251.24	ACTR1B|ACTR1B	0.99|0.01	PB.2251.23	YES
PB.13514.1|PB.13514.11|PB.13514.12|PB.13514.3|PB.13514.4	KIF18B|KIF18B|KIF18B|KIF18B|KIF18B	0.03|0.05|0.11|0.11|0.69	X	NO
PB.11771.13|PB.11771.2|PB.11771.7	SORD|SORD|SORD	0.0|0.99|0.01	PB.11771.2	YES
PB.16666.1|PB.16666.3|PB.16666.9	CSTF2|CSTF2|CSTF2	0.02|0.93|0.05	PB.16666.3	YES
PB.15686.2|PB.15864.2|PB.15864.6	U2AF1L5|U2AF1|U2AF1	0.99|0.0|0.0	PB.15686.2	YES
PB.4925.1|PB.4925.9	RASA1|RASA1	0.96|0.04	PB.4925.1	YES
PB.14707.3|PB.14707.7	PEPD|PEPD	0.01|0.99	PB.14707.7	YES
PB.14205.5|PB.14205.8	CTDP1|CTDP1	0.96|0.04	PB.14205.5	YES
PB.2403.2|PB.2403.7	SAP130|SAP130	0.19|0.81	X	NO
PB.13343.28|PB.13343.3|PB.13343.4	AP2B1|AP2B1|AP2B1	0.01|0.49|0.5	X	NO
PB.7880.1|PB.7880.8	OSTF1|OSTF1	0.99|0.01	PB.7880.1	YES
PB.6047.33|PB.6047.5|PB.6047.6|PB.6047.7	HBS1L|HBS1L|HBS1L|HBS1L	0.0|0.97|0.01|0.02	PB.6047.5	YES
PB.3697.2|PB.3697.7	COMMD2|COMMD2	0.98|0.02	PB.3697.2	YES
PB.7091.2|PB.7091.5	NAT1|NAT1	0.91|0.09	PB.7091.2	YES
PB.5644.1|PB.5644.14	VPS52|VPS52	0.02|0.98	PB.5644.14	YES
PB.8374.1|PB.8374.14|PB.8374.15|PB.8374.17|PB.8374.23|PB.8374.25|PB.8374.26|PB.8374.30|PB.8374.49|PB.8374.5|PB.8374.56|PB.8374.6|PB.8374.7|PB.8374.8	CELF2|CELF2|CELF2|CELF2|CELF2|CELF2|CELF2|CELF2|CELF2|CELF2|CELF2|CELF2|CELF2|CELF2	0.08|0.0|0.51|0.3|0.02|0.0|0.02|0.01|0.01|0.03|0.0|0.0|0.0|0.01	X	NO
PB.5168.1|PB.5168.9	RNF14|RNF14	0.99|0.01	PB.5168.1	YES
PB.1856.1|PB.1856.2|PB.1856.6|PB.1856.7	SPAST|SPAST|SPAST|SPAST	0.1|0.79|0.05|0.05	X	NO
PB.9210.18|PB.9210.19	API5|API5	0.99|0.01	PB.9210.18	YES
PB.16240.2|PB.16240.3|PB.16240.8	ACO2|ACO2|ACO2	0.0|0.0|0.99	PB.16240.8	YES
PB.5484.1|PB.5484.15	TDP2|TDP2	1.0|0.0	PB.5484.1	YES
PB.14279.18|PB.14279.27	AP3D1|AP3D1	0.59|0.41	X	NO
PB.15358.10|PB.15358.16|PB.15358.17|PB.15358.2|PB.15358.24|PB.15358.3|PB.15358.9	TM9SF4|TM9SF4|TM9SF4|TM9SF4|TM9SF4|TM9SF4|TM9SF4	0.01|0.01|0.04|0.89|0.02|0.03|0.01	X	NO
PB.16836.37|PB.16836.39	MECP2|MECP2	0.11|0.89	X	NO
PB.12934.2|PB.12934.80	ACSF3|ACSF3	0.99|0.01	PB.12934.2	YES
PB.1729.25|PB.1729.5|PB.1729.6	PDIA6|PDIA6|PDIA6	0.0|0.0|0.99	PB.1729.6	YES
PB.2884.20|PB.2884.5	PASK|PASK	0.04|0.96	PB.2884.5	YES
PB.16190.1|PB.16190.8	TOMM22|TOMM22	1.0|0.0	PB.16190.1	YES
PB.2669.1|PB.2669.26|PB.2669.9	ORC2|ORC2|ORC2	0.98|0.01|0.01	PB.2669.1	YES
PB.13837.1|PB.13837.2|PB.13837.3	SEPTIN9|SEPTIN9|SEPTIN9	0.61|0.11|0.29	X	NO
PB.553.3|PB.553.5|PB.553.9	POMGNT1|POMGNT1|POMGNT1	0.06|0.02|0.92	PB.553.9	YES
PB.7093.5|PB.7093.9	ATP6V1B2|ATP6V1B2	1.0|0.0	PB.7093.5	YES
PB.2906.10|PB.2906.22|PB.2906.4	TRNT1|TRNT1|TRNT1	0.03|0.01|0.96	PB.2906.4	YES
PB.7012.1|PB.7012.2|PB.7012.5	UBE3C|UBE3C|UBE3C	0.8|0.08|0.12	X	NO
PB.1914.1|PB.1914.19	LRPPRC|LRPPRC	0.99|0.01	PB.1914.1	YES
PB.13407.16|PB.13407.32|PB.13407.9	MED24|MED24|MED24	0.98|0.01|0.01	PB.13407.16	YES
PB.7139.1|PB.7139.11|PB.7139.14|PB.7139.2	BNIP3L|BNIP3L|BNIP3L|BNIP3L	0.92|0.07|0.0|0.01	PB.7139.1	YES
PB.2484.2|PB.2484.4|PB.2484.6	WDSUB1|WDSUB1|WDSUB1	0.21|0.71|0.08	X	NO
PB.4951.1|PB.4951.2|PB.4951.5	ERAP1|ERAP1|ERAP1	0.01|0.03|0.96	PB.4951.5	YES
PB.5483.1|PB.5483.3	ALDH5A1|ALDH5A1	0.4|0.6	X	NO
PB.15111.1|PB.15111.2	U2AF2|U2AF2	0.16|0.84	X	NO
PB.11555.15|PB.11555.25|PB.11555.26|PB.11555.29|PB.11555.32	KLC1|KLC1|KLC1|KLC1|KLC1	0.13|0.22|0.09|0.13|0.43	X	NO
PB.8852.2|PB.8852.4	TAF5|TAF5	0.04|0.96	PB.8852.4	YES
PB.506.2|PB.506.4	SLC2A1|SLC2A1	0.99|0.01	PB.506.2	YES
PB.4362.1|PB.4362.24|PB.4362.4	CCNA2|CCNA2|CCNA2	0.0|0.0|0.99	PB.4362.4	YES
PB.1904.16|PB.1904.17	MTA3|MTA3	0.56|0.44	X	NO
PB.6749.1|PB.6749.5|PB.6749.6	COG5|COG5|COG5	0.47|0.52|0.01	X	NO
PB.11990.6|PB.11990.8|PB.11990.9	ETFA|ETFA|ETFA	0.01|0.01|0.99	PB.11990.9	YES
PB.14782.1|PB.14782.2	PSMD8|PSMD8	0.01|0.99	PB.14782.2	YES
PB.371.15|PB.371.3	HDAC1|HDAC1	0.94|0.06	PB.371.15	YES
PB.1005.1|PB.1005.20|PB.1005.7|PB.1005.9	PI4KB|PI4KB|PI4KB|PI4KB	0.02|0.02|0.55|0.41	X	NO
PB.14584.1|PB.14584.3	HAUS8|HAUS8	0.98|0.02	PB.14584.1	YES
PB.11962.10|PB.11962.12	CLK3|CLK3	0.9|0.1	PB.11962.10	YES
PB.7592.1|PB.7592.7	PUF60|PUF60	0.99|0.01	PB.7592.1	YES
PB.657.6|PB.657.7	LRRC40|LRRC40	0.99|0.01	PB.657.6	YES
PB.14898.4|PB.14898.5	CLPTM1|CLPTM1	0.98|0.02	PB.14898.4	YES
PB.14159.1|PB.14159.2|PB.14159.4|PB.14159.6	SEC11C|SEC11C|SEC11C|SEC11C	0.89|0.03|0.03|0.05	X	NO
PB.7603.1|PB.7603.10|PB.7603.12|PB.7603.3	MAF1|MAF1|MAF1|MAF1	0.87|0.02|0.1|0.01	X	NO
PB.15078.1|PB.15078.10|PB.15078.11|PB.15078.32|PB.15078.4	LAIR1|LAIR1|LAIR1|LAIR1|LAIR1	0.82|0.1|0.02|0.01|0.04	X	NO
PB.12410.11|PB.12410.13|PB.12410.3|PB.12410.4|PB.12410.6|PB.12410.9	VPS35L|VPS35L|VPS35L|VPS35L|VPS35L|VPS35L	0.18|0.03|0.26|0.03|0.43|0.08	X	NO
PB.4026.1|PB.4026.13|PB.4026.14|PB.4026.18|PB.4026.26|PB.4026.38|PB.4026.7|PB.4026.8	ACOX3|ACOX3|ACOX3|ACOX3|ACOX3|ACOX3|ACOX3|ACOX3	0.8|0.02|0.01|0.02|0.01|0.02|0.1|0.02	X	NO
PB.5640.15|PB.5640.7|PB.5640.8	RXRB|RXRB|RXRB	0.27|0.72|0.01	X	NO
PB.2385.1|PB.2385.10|PB.2385.5	GYPC|GYPC|GYPC	0.91|0.0|0.08	PB.2385.1	YES
PB.15350.2|PB.15350.7	TPX2|TPX2	1.0|0.0	PB.15350.2	YES
PB.13856.7|PB.13856.9	PGS1|PGS1	0.85|0.15	X	NO
PB.5263.21|PB.5263.23	HMMR|HMMR	0.35|0.65	X	NO
PB.13201.1|PB.13201.15	FLII|FLII	0.96|0.04	PB.13201.1	YES
PB.13201.14|PB.13201.16	FLII|FLII	0.21|0.79	X	NO
PB.7838.14|PB.7852.15|PB.7852.4	CBWD5|CBWD3|CBWD3	0.01|0.11|0.87	X	NO
PB.15512.1|PB.15512.19|PB.15512.26|PB.15512.31|PB.15512.4|PB.15512.50	CSE1L|CSE1L|CSE1L|CSE1L|CSE1L|CSE1L	0.03|0.0|0.96|0.0|0.0|0.0	PB.15512.26	YES
PB.13392.1|PB.13392.4	FBXL20|FBXL20	0.77|0.23	X	NO
PB.4205.7|PB.4205.8	NUP54|NUP54	0.97|0.03	PB.4205.7	YES
PB.15408.2|PB.15408.7	PHF20|PHF20	0.85|0.15	X	NO
PB.672.16|PB.672.33	ACADM|ACADM	0.97|0.03	PB.672.16	YES
PB.2941.12|PB.2941.2|PB.2941.4	ARPC4|ARPC4|ARPC4-TTLL3	0.03|0.91|0.06	PB.2941.2	YES
PB.4363.1|PB.4363.17|PB.4363.4|PB.4363.5|PB.4363.8	EXOSC9|EXOSC9|EXOSC9|EXOSC9|EXOSC9	0.06|0.49|0.09|0.03|0.32	X	NO
PB.6483.23|PB.6483.44|PB.6483.62	GUSB|GUSB|GUSB	0.01|0.98|0.01	PB.6483.44	YES
PB.6996.7|PB.6996.8	PAXIP1|PAXIP1	0.04|0.96	PB.6996.8	YES
PB.8728.6|PB.8728.7	EXOC6|EXOC6	0.96|0.04	PB.8728.6	YES
PB.14636.1|PB.14636.20|PB.14636.3|PB.14636.4|PB.14636.9	ARMC6|ARMC6|ARMC6|ARMC6|ARMC6	0.48|0.0|0.23|0.28|0.0	X	NO
PB.13501.10|PB.13501.30	UBTF|UBTF	0.95|0.05	PB.13501.10	YES
PB.13501.2|PB.13501.38	UBTF|UBTF	0.96|0.04	PB.13501.2	YES
PB.6381.10|PB.6381.16|PB.6381.9	SEPTIN7|SEPTIN7|SEPTIN7	0.72|0.07|0.21	X	NO
PB.4885.1|PB.4885.14|PB.4885.2|PB.4885.8	SCAMP1|SCAMP1|SCAMP1|SCAMP1	0.92|0.0|0.0|0.07	PB.4885.1	YES
PB.8454.10|PB.8454.13|PB.8454.31	WAC|WAC|WAC	0.42|0.52|0.06	X	NO
PB.12332.1|PB.12332.13|PB.12332.7	HMOX2|HMOX2|HMOX2	0.52|0.41|0.07	X	NO
PB.3678.1|PB.3678.21|PB.3678.3	ATP1B3|ATP1B3|ATP1B3	0.99|0.01|0.0	PB.3678.1	YES
PB.2427.10|PB.2427.19|PB.2427.3|PB.2427.8	RAB3GAP1|RAB3GAP1|RAB3GAP1|RAB3GAP1	0.47|0.02|0.05|0.46	X	NO
PB.9433.1|PB.9433.7	SF3B2|SF3B2	1.0|0.0	PB.9433.1	YES
PB.12940.20|PB.12940.3	SPG7|SPG7	0.01|0.99	PB.12940.3	YES
PB.12120.10|PB.12120.11|PB.12120.13|PB.12120.15|PB.12120.17|PB.12120.29|PB.12120.4|PB.12120.5|PB.12120.7|PB.12120.9	PRC1|PRC1|PRC1|PRC1|PRC1|PRC1|PRC1|PRC1|PRC1|PRC1	0.06|0.37|0.01|0.01|0.01|0.01|0.01|0.01|0.27|0.24	X	NO
PB.613.1|PB.613.2|PB.613.9	DHCR24|DHCR24|DHCR24	0.0|0.99|0.0	PB.613.2	YES
PB.16800.2|PB.16800.3|PB.16800.4|PB.16800.5	FMR1|FMR1|FMR1|FMR1	0.31|0.12|0.12|0.44	X	NO
PB.14649.4|PB.14649.5	GMIP|GMIP	0.7|0.3	X	NO
PB.2446.10|PB.2446.2|PB.2446.31|PB.2446.5	ARHGAP15|ARHGAP15|ARHGAP15|ARHGAP15	0.97|0.0|0.02|0.0	PB.2446.10	YES
PB.2531.1|PB.2531.9	HAT1|HAT1	0.95|0.05	PB.2531.1	YES
PB.10122.17|PB.10122.7	RACGAP1|RACGAP1	0.05|0.95	PB.10122.7	YES
PB.9908.1|PB.9908.15|PB.9908.19|PB.9908.4|PB.9908.5	USP5|USP5|USP5|USP5|USP5	0.83|0.06|0.0|0.0|0.11	X	NO
PB.12266.22|PB.12266.3	RNPS1|RNPS1	0.93|0.07	PB.12266.22	YES
PB.6315.1|PB.6315.17|PB.6315.20|PB.6315.3|PB.6315.8	KLHL7|KLHL7|KLHL7|KLHL7|KLHL7	0.1|0.01|0.01|0.01|0.88	X	NO
PB.3246.71|PB.3246.73	NAA80|NAA80	0.88|0.12	X	NO
PB.12602.1|PB.12602.15|PB.12602.3	CYLD|CYLD|CYLD	0.08|0.08|0.84	X	NO
PB.5677.12|PB.5677.13|PB.5677.2|PB.5677.3|PB.5677.4|PB.5677.5|PB.5677.7	ZNF76|ZNF76|ZNF76|ZNF76|ZNF76|ZNF76|ZNF76	0.01|0.01|0.03|0.58|0.33|0.03|0.02	X	NO
PB.15497.7|PB.15497.8	NCOA5|NCOA5	0.81|0.19	X	NO
PB.12655.5|PB.12655.6	GOT2|GOT2	1.0|0.0	PB.12655.5	YES
PB.1997.14|PB.1997.23|PB.1997.29|PB.1997.31	BCL11A|BCL11A|BCL11A|BCL11A	0.19|0.44|0.12|0.25	X	NO
PB.14543.1|PB.14543.14|PB.14543.8	PKN1|PKN1|PKN1	0.3|0.09|0.61	X	NO
PB.15757.15|PB.15757.5	CFAP298|CFAP298	0.99|0.01	PB.15757.15	YES
PB.1048.2|PB.1048.3|PB.1048.8|PB.1048.9	SHC1|SHC1|SHC1|SHC1	0.76|0.04|0.03|0.17	X	NO
PB.7727.2|PB.7727.4	CHMP5|CHMP5	1.0|0.0	PB.7727.2	YES
PB.2736.10|PB.2736.15|PB.2736.21|PB.2736.5	IKZF2|IKZF2|IKZF2|IKZF2	0.14|0.31|0.14|0.4	X	NO
PB.7942.1|PB.7942.2	IARS1|IARS1	0.73|0.27	X	NO
PB.13367.2|PB.13367.9	DDX52|DDX52	0.97|0.03	PB.13367.2	YES
PB.579.20|PB.579.21|PB.579.22|PB.579.8	NRDC|NRDC|NRDC|NRDC	0.04|0.94|0.0|0.01	PB.579.21	YES
PB.12316.17|PB.12316.3	TRAP1|TRAP1	0.0|1.0	PB.12316.3	YES
PB.284.1|PB.284.10|PB.284.21	CEP85|CEP85|CEP85	0.98|0.02|0.01	PB.284.1	YES
PB.11637.17|PB.11637.2|PB.11637.23|PB.11637.3	APBA2|APBA2|APBA2|APBA2	0.01|0.83|0.01|0.15	X	NO
PB.14548.13|PB.14548.15|PB.14548.16|PB.14548.3	ILVBL|ILVBL|ILVBL|ILVBL	0.02|0.87|0.1|0.02	X	NO
PB.14171.10|PB.14171.3|PB.14171.5|PB.14171.7	KDSR|KDSR|KDSR|KDSR	0.02|0.04|0.9|0.05	X	NO
PB.8478.1|PB.8478.12	ITGB1|ITGB1	1.0|0.0	PB.8478.1	YES
PB.5114.6|PB.5114.9	KIF20A|KIF20A	0.0|1.0	PB.5114.9	YES
PB.4081.1|PB.4081.12|PB.4081.3|PB.4081.6	SEPSECS|SEPSECS|SEPSECS|SEPSECS	0.85|0.06|0.04|0.06	X	NO
PB.13680.3|PB.13680.5	PTRH2|PTRH2	0.5|0.5	X	NO
PB.16002.10|PB.16002.17|PB.16002.4	UBE2L3|UBE2L3|UBE2L3	0.01|0.0|0.99	PB.16002.4	YES
PB.692.18|PB.692.2|PB.692.3|PB.692.8	SSX2IP|SSX2IP|SSX2IP|SSX2IP	0.02|0.71|0.13|0.14	X	NO
PB.1833.13|PB.1833.17	ZNF512|ZNF512	0.99|0.01	PB.1833.13	YES
PB.11107.13|PB.11107.2|PB.11107.20|PB.11107.3	GMPR2|GMPR2|GMPR2|GMPR2	0.01|0.05|0.04|0.9	PB.11107.3	YES
PB.10041.1|PB.10041.12|PB.10041.13|PB.10041.19|PB.10041.24|PB.10041.30|PB.10041.34	BICD1|BICD1|BICD1|BICD1|BICD1|BICD1|BICD1	0.35|0.1|0.04|0.04|0.24|0.2|0.04	X	NO
PB.8589.11|PB.8589.12|PB.8589.21|PB.8589.29|PB.8589.35|PB.8589.9	TYSND1|TYSND1|TYSND1|TYSND1|TYSND1|TYSND1	0.02|0.05|0.01|0.01|0.02|0.9	X	NO
PB.8395.11|PB.8395.3	PRPF18|PRPF18	0.04|0.96	PB.8395.3	YES
PB.8071.1|PB.8071.5	HSDL2|HSDL2	0.94|0.06	PB.8071.1	YES
PB.9356.10|PB.9356.11|PB.9356.2|PB.9356.3|PB.9356.5|PB.9356.8	MACROD1|MACROD1|MACROD1|MACROD1|MACROD1|MACROD1	0.03|0.01|0.75|0.13|0.06|0.02	X	NO
PB.13149.1|PB.13149.3|PB.13149.7	ZNF18|ZNF18|ZNF18	0.87|0.02|0.11	X	NO
PB.10714.1|PB.10714.4	SAP18|SAP18	0.61|0.39	X	NO
PB.6726.2|PB.6726.3	ORC5|ORC5	0.01|0.99	PB.6726.3	YES
PB.528.2|PB.528.25|PB.528.7	KIF2C|KIF2C|KIF2C	1.0|0.0|0.0	PB.528.2	YES
PB.8447.1|PB.8447.11|PB.8447.9	MASTL|MASTL|MASTL	0.84|0.01|0.15	X	NO
PB.3297.1|PB.3297.19|PB.3297.2	GNL3|GNL3|GNL3	0.02|0.0|0.97	PB.3297.2	YES
PB.2823.14|PB.2823.15	NCL|NCL	0.04|0.96	PB.2823.15	YES
PB.8527.2|PB.8527.4	MAPK8|MAPK8	0.71|0.29	X	NO
PB.654.13|PB.654.2|PB.654.7	MIER1|MIER1|MIER1	0.86|0.1|0.05	X	NO
PB.10589.2|PB.10589.3|PB.10589.31|PB.10589.32|PB.10589.37|PB.10589.40	ANAPC5|ANAPC5|ANAPC5|ANAPC5|ANAPC5|ANAPC5	0.63|0.36|0.0|0.0|0.01|0.0	X	NO
PB.4449.1|PB.4449.6	GATB|GATB	0.99|0.01	PB.4449.1	YES
PB.8882.13|PB.8882.3	CASP7|CASP7	0.05|0.95	PB.8882.3	YES
PB.13817.14|PB.13817.15|PB.13817.16|PB.13817.5	EXOC7|EXOC7|EXOC7|EXOC7	0.49|0.2|0.31|0.0	X	NO
PB.8772.14|PB.8772.15|PB.8772.18|PB.8772.5	MMS19|MMS19|MMS19|MMS19	0.03|0.93|0.02|0.02	PB.8772.15	YES
PB.2478.1|PB.2478.15|PB.2478.19|PB.2478.2|PB.2478.22|PB.2478.25|PB.2478.28	ARL6IP6|ARL6IP6|ARL6IP6|ARL6IP6|ARL6IP6|ARL6IP6|ARL6IP6	0.93|0.02|0.0|0.0|0.02|0.01|0.01	PB.2478.1	YES
PB.2778.1|PB.2778.5	RETREG2|RETREG2	0.04|0.96	PB.2778.5	YES
PB.7133.4|PB.7133.9	KCTD9|KCTD9	0.84|0.16	X	NO
PB.10229.1|PB.10229.10|PB.10229.24|PB.10229.26|PB.10229.29|PB.10229.6|PB.10229.7|PB.10229.8	PTGES3|PTGES3|PTGES3|PTGES3|PTGES3|PTGES3|PTGES3|PTGES3	0.0|0.0|0.55|0.0|0.0|0.42|0.01|0.01	X	NO
PB.2338.1|PB.2338.10	POLR1B|POLR1B	0.99|0.01	PB.2338.1	YES
PB.11067.1|PB.11067.2|PB.11067.3	RBM23|RBM23|RBM23	0.26|0.65|0.09	X	NO
PB.16814.4|PB.16814.5	CD99L2|CD99L2	0.86|0.14	X	NO
PB.6926.16|PB.6926.51	EZH2|EZH2	0.96|0.04	PB.6926.16	YES
PB.6926.21|PB.6926.30	EZH2|EZH2	0.04|0.96	PB.6926.30	YES
PB.6926.37|PB.6926.52	EZH2|EZH2	0.1|0.9	PB.6926.52	YES
PB.11046.1|PB.11046.7	PIP4P1|PIP4P1	0.55|0.45	X	NO
PB.10256.2|PB.10256.4|PB.10256.60	MARS1|MARS1|MARS1	0.98|0.0|0.02	PB.10256.2	YES
PB.10266.14|PB.10266.3	TSFM|TSFM	0.96|0.04	PB.10266.14	YES
PB.2576.1|PB.2576.5	SESTD1|SESTD1	0.9|0.1	X	NO
PB.15010.2|PB.15010.6	IRF3|IRF3	0.8|0.2	X	NO
PB.5863.15|PB.5863.2|PB.5863.8	TTK|TTK|TTK	0.02|0.98|0.01	PB.5863.2	YES
PB.14303.14|PB.14303.5|PB.14303.6	NCLN|NCLN|NCLN	0.01|0.04|0.96	PB.14303.6	YES
PB.13921.1|PB.13921.16|PB.13921.3|PB.13921.5	SLC25A10|SLC25A10|SLC25A10|SLC25A10	0.98|0.01|0.01|0.01	PB.13921.1	YES
PB.15893.1|PB.15893.22	ITGB2|ITGB2	1.0|0.0	PB.15893.1	YES
PB.6532.10|PB.6532.2	GTF2I|GTF2I	0.97|0.03	PB.6532.10	YES
PB.2960.13|PB.2960.14|PB.2960.3|PB.2960.4|PB.2960.6	SEC13|SEC13|SEC13|SEC13|SEC13	0.0|0.01|0.0|0.03|0.95	PB.2960.6	YES
PB.10231.22|PB.10231.35|PB.10231.39	PRIM1|PRIM1|PRIM1	0.91|0.06|0.04	PB.10231.22	YES
PB.2511.1|PB.2511.13|PB.2511.2|PB.2511.3|PB.2511.4	FASTKD1|FASTKD1|FASTKD1|FASTKD1|FASTKD1	0.55|0.05|0.34|0.06|0.01	X	NO
PB.10736.1|PB.10736.12|PB.10736.3|PB.10736.5|PB.10736.7	CDK8|CDK8|CDK8|CDK8|CDK8	0.87|0.05|0.02|0.04|0.01	X	NO
PB.132.1|PB.132.11|PB.132.13|PB.132.5|PB.132.9	PEX14|PEX14|PEX14|PEX14|PEX14	0.01|0.01|0.03|0.04|0.91	PB.132.9	YES
PB.7112.14|PB.7112.25	REEP4|REEP4	0.31|0.69	X	NO
PB.5239.1|PB.5239.11|PB.5239.20|PB.5239.7	CYFIP2|CYFIP2|CYFIP2|CYFIP2	0.0|0.0|0.36|0.63	X	NO
PB.11580.10|PB.11580.7	MTA1|MTA1	0.96|0.04	PB.11580.10	YES
PB.13781.2|PB.13781.4	JPT1|JPT1	0.01|0.99	PB.13781.4	YES
PB.10476.5|PB.10476.9	GIT2|GIT2	0.68|0.32	X	NO
PB.12273.11|PB.12273.21|PB.12273.27|PB.12273.5|PB.12273.9	AMDHD2|AMDHD2|AMDHD2|AMDHD2|AMDHD2	0.08|0.84|0.04|0.02|0.02	X	NO
PB.10282.10|PB.10282.3	TBK1|TBK1	0.01|0.99	PB.10282.3	YES
PB.4416.1|PB.4416.14	ELMOD2|ELMOD2	0.98|0.02	PB.4416.1	YES
PB.3158.15|PB.3158.2|PB.3158.4	SACM1L|SACM1L|SACM1L	0.0|0.99|0.0	PB.3158.2	YES
PB.217.5|PB.217.9	ECE1|ECE1	0.05|0.95	PB.217.9	YES
PB.593.15|PB.593.7	CZIB|CZIB	0.01|0.99	PB.593.7	YES
PB.16093.1|PB.16093.2	THOC5|THOC5	0.09|0.91	PB.16093.2	YES
PB.11717.10|PB.11717.16|PB.11717.25|PB.11717.29|PB.11717.31|PB.11717.35	NUSAP1|NUSAP1|AC087721.2|NUSAP1|AC087721.2|NUSAP1	0.0|0.0|0.41|0.31|0.0|0.27	X	NO
PB.1326.1|PB.1326.2|PB.1326.27|PB.1326.3	NEK7|NEK7|NEK7|NEK7	0.97|0.01|0.01|0.01	PB.1326.1	YES
PB.1063.7|PB.1063.8	SCAMP3|SCAMP3	0.99|0.01	PB.1063.7	YES
PB.2320.1|PB.2320.13|PB.2320.9	BUB1|BUB1|BUB1	0.94|0.0|0.05	PB.2320.1	YES
PB.11918.1|PB.11918.21|PB.11918.22|PB.11918.25	AAGAB|AAGAB|AAGAB|AAGAB	0.98|0.01|0.0|0.0	PB.11918.1	YES
PB.11795.1|PB.11795.2|PB.11795.8	GABPB1|GABPB1|GABPB1	0.76|0.23|0.01	X	NO
PB.11795.16|PB.11795.19|PB.11795.23	GABPB1|GABPB1|GABPB1	0.73|0.23|0.03	X	NO
PB.14323.1|PB.14323.2	PIAS4|PIAS4	0.01|0.99	PB.14323.2	YES
PB.9603.1|PB.9603.3|PB.9603.6	PRCP|PRCP|PRCP	0.97|0.02|0.01	PB.9603.1	YES
PB.1425.14|PB.1425.6	RCOR3|RCOR3	0.07|0.93	PB.1425.6	YES
PB.9274.1|PB.9274.21	TMX2|TMX2	0.84|0.16	X	NO
PB.16308.18|PB.16308.2|PB.16308.24	CERK|CERK|CERK	0.01|0.85|0.14	X	NO
PB.12347.25|PB.12347.27	ABAT|ABAT	0.88|0.12	X	NO
PB.13576.34|PB.13576.38|PB.13576.39|PB.13576.40	SCRN2|SCRN2|SCRN2|SCRN2	0.25|0.07|0.58|0.1	X	NO
PB.3234.4|PB.3234.6	RNF123|RNF123	0.86|0.14	X	NO
PB.1125.1|PB.1125.2|PB.1125.3|PB.1125.8|PB.1125.9	CD1C|CD1C|CD1C|CD1C|CD1C	0.6|0.23|0.02|0.09|0.06	X	NO
PB.6640.4|PB.6640.6	ARPC1A|ARPC1A	1.0|0.0	PB.6640.4	YES
PB.986.1|PB.986.11	TARS2|TARS2	0.1|0.9	PB.986.11	YES
PB.5854.1|PB.5854.16|PB.5854.2|PB.5854.28|PB.5854.7	MTO1|MTO1|MTO1|MTO1|MTO1	0.14|0.01|0.82|0.01|0.02	X	NO
PB.2543.17|PB.2543.4|PB.2543.8|PB.2543.9	CDCA7|CDCA7|CDCA7|CDCA7	0.05|0.0|0.0|0.94	PB.2543.9	YES
PB.3411.2|PB.3411.3	ALCAM|ALCAM	0.16|0.84	X	NO
PB.8411.1|PB.8411.13	PTER|PTER	0.95|0.05	PB.8411.1	YES
PB.15197.10|PB.15197.17	FKBP1A|FKBP1A	1.0|0.0	PB.15197.10	YES
PB.13830.3|PB.13830.5|PB.13830.7	JMJD6|JMJD6|JMJD6	0.95|0.02|0.03	PB.13830.3	YES
PB.12938.16|PB.12938.18|PB.12938.53	ANKRD11|ANKRD11|ANKRD11	0.2|0.6|0.2	X	NO
PB.13715.1|PB.13715.11|PB.13715.5	SMARCD2|SMARCD2|SMARCD2	0.63|0.16|0.21	X	NO
PB.1845.10|PB.1845.2|PB.1845.6	CLIP4|CLIP4|CLIP4	0.06|0.75|0.19	X	NO
PB.14604.15|PB.14604.24|PB.14604.3|PB.14604.4|PB.14604.7	FCHO1|FCHO1|FCHO1|FCHO1|FCHO1	0.02|0.02|0.85|0.07|0.05	X	NO
PB.11931.1|PB.11931.31	TLE3|TLE3	0.4|0.6	X	NO
PB.14334.1|PB.14334.5|PB.14334.7	CHAF1A|CHAF1A|CHAF1A	0.05|0.02|0.93	PB.14334.7	YES
PB.1698.5|PB.1698.6	CMPK2|CMPK2	0.99|0.01	PB.1698.5	YES
PB.8996.15|PB.8996.16|PB.8996.17|PB.8996.25	PGGHG|PGGHG|PGGHG|PGGHG	0.79|0.09|0.06|0.06	X	NO
PB.4577.22|PB.4577.4	SLC12A7|SLC12A7	0.05|0.95	PB.4577.4	YES
PB.13006.1|PB.13006.32	TSR1|TSR1	0.99|0.01	PB.13006.1	YES
PB.13086.45|PB.13086.59	ACADVL|ACADVL	0.96|0.04	PB.13086.45	YES
PB.3731.1|PB.3731.8	GFM1|GFM1	0.03|0.97	PB.3731.8	YES
PB.11920.10|PB.11920.11|PB.11920.12|PB.11920.3|PB.11920.9	MAP2K5|MAP2K5|MAP2K5|MAP2K5|MAP2K5	0.03|0.02|0.83|0.03|0.1	X	NO
PB.15123.1|PB.15123.4	ZNF460|ZNF460	0.2|0.8	X	NO
PB.7691.1|PB.7691.10|PB.7691.17|PB.7691.2|PB.7691.9	KDM4C|KDM4C|KDM4C|KDM4C|KDM4C	0.73|0.03|0.02|0.15|0.06	X	NO
PB.9700.1|PB.9700.7	DLAT|DLAT	0.97|0.03	PB.9700.1	YES
PB.2966.5|PB.2966.8	RAF1|RAF1	0.99|0.01	PB.2966.5	YES
PB.4350.12|PB.4350.3|PB.4350.5	METTL14|METTL14|METTL14	0.02|0.09|0.89	X	NO
PB.1926.1|PB.1926.2	SRBD1|SRBD1	0.95|0.05	PB.1926.1	YES
PB.2231.10|PB.2231.16|PB.2231.18|PB.2231.21|PB.2231.22|PB.2231.23|PB.2231.3|PB.2231.9	NCAPH|NCAPH|NCAPH|NCAPH|NCAPH|NCAPH|NCAPH|NCAPH	0.06|0.04|0.02|0.55|0.01|0.01|0.25|0.07	X	NO
PB.12923.12|PB.12923.4|PB.12923.8	CDT1|CDT1|CDT1	0.01|0.98|0.01	PB.12923.4	YES
PB.13638.13|PB.13638.4	COX11|COX11	0.25|0.75	X	NO
PB.14783.1|PB.14783.10	YIF1B|YIF1B	0.41|0.59	X	NO
PB.13604.1|PB.13604.16	PHB|PHB	1.0|0.0	PB.13604.1	YES
PB.16731.10|PB.16731.13	NKRF|NKRF	0.98|0.02	PB.16731.10	YES
PB.15504.17|PB.15504.3|PB.15504.7|PB.15504.9	ZMYND8|ZMYND8|ZMYND8|ZMYND8	0.23|0.1|0.62|0.05	X	NO
PB.13782.1|PB.13782.15|PB.13782.2	NUP85|NUP85|NUP85	0.02|0.01|0.98	PB.13782.2	YES
PB.5279.6|PB.5279.7	STK10|STK10	0.93|0.07	PB.5279.6	YES
PB.4288.1|PB.4288.2|PB.4288.33|PB.4288.34|PB.4288.37|PB.4288.5|PB.4288.9	SLC39A8|SLC39A8|SLC39A8|SLC39A8|SLC39A8|SLC39A8|SLC39A8	0.04|0.12|0.02|0.12|0.02|0.66|0.02	X	NO
PB.3983.27|PB.3983.29	ADD1|ADD1	0.03|0.97	PB.3983.29	YES
PB.7520.1|PB.7520.17	CYRIB|CYRIB	1.0|0.0	PB.7520.1	YES
PB.7240.40|PB.7240.45|PB.7240.47|PB.7240.54|PB.7240.57|PB.7240.59|PB.7240.64|PB.7240.71	LYPLA1|LYPLA1|LYPLA1|LYPLA1|LYPLA1|LYPLA1|LYPLA1|LYPLA1	0.0|0.01|0.88|0.01|0.07|0.02|0.01|0.0	X	NO
PB.4537.2|PB.4537.4	CFAP97|CFAP97	0.83|0.17	X	NO
PB.16768.1|PB.16768.4|PB.16768.8|PB.16768.9	ENOX2|ENOX2|ENOX2|ENOX2	0.81|0.1|0.02|0.07	X	NO
PB.14264.27|PB.14264.35	TCF3|TCF3	0.8|0.2	X	NO
PB.14264.28|PB.14264.39	TCF3|TCF3	0.5|0.5	X	NO
PB.2529.1|PB.2529.5	DYNC1I2|DYNC1I2	0.96|0.04	PB.2529.1	YES
PB.3218.19|PB.3218.20|PB.3218.3|PB.3218.4	USP4|USP4|USP4|USP4	0.01|0.01|0.76|0.23	X	NO
PB.4765.1|PB.4765.13	IPO11|IPO11	0.99|0.01	PB.4765.1	YES
PB.6036.17|PB.6036.2|PB.6036.7|PB.6036.8|PB.6036.9	MED23|MED23|MED23|MED23|MED23	0.03|0.03|0.86|0.04|0.05	X	NO
PB.7611.19|PB.7611.20|PB.7611.24|PB.7611.31|PB.7611.7	HSF1|HSF1|HSF1|HSF1|HSF1	0.0|0.8|0.18|0.01|0.01	X	NO
PB.1006.1|PB.1006.2	ZNF687|ZNF687	0.95|0.05	PB.1006.1	YES
PB.7383.13|PB.7383.16|PB.7383.20|PB.7383.25|PB.7383.5	INTS8|INTS8|INTS8|INTS8|INTS8	0.02|0.9|0.02|0.02|0.02	PB.7383.16	YES
PB.5894.24|PB.5894.3|PB.5894.4|PB.5894.7	RNGTT|RNGTT|RNGTT|RNGTT	0.06|0.02|0.89|0.03	X	NO
PB.4683.1|PB.4683.2	WDR70|WDR70	0.02|0.98	PB.4683.2	YES
PB.86.4|PB.86.7	KLHL21|KLHL21	0.99|0.01	PB.86.4	YES
PB.11430.1|PB.11430.9	SNW1|SNW1	1.0|0.0	PB.11430.1	YES
PB.10263.1|PB.10263.2	OS9|OS9	0.56|0.44	X	NO
PB.4184.3|PB.4184.4	YTHDC1|YTHDC1	0.15|0.85	X	NO
PB.16630.2|PB.16630.9	ABCB7|ABCB7	0.12|0.88	X	NO
PB.2622.3|PB.2622.4	GLS|GLS	0.93|0.07	PB.2622.3	YES
PB.6216.17|PB.6216.18|PB.6216.19|PB.6216.20|PB.6216.21|PB.6216.22|PB.6216.23|PB.6216.34|PB.6216.5	SUN1|SUN1|SUN1|SUN1|SUN1|SUN1|SUN1|SUN1|SUN1	0.5|0.01|0.06|0.34|0.03|0.02|0.01|0.02|0.01	X	NO
PB.8175.2|PB.8175.4|PB.8175.8	SLC25A25|SLC25A25|SLC25A25	0.01|0.98|0.02	PB.8175.4	YES
PB.970.1|PB.970.5|PB.970.8	SF3B4|SF3B4|SF3B4	0.99|0.0|0.01	PB.970.1	YES
PB.7192.25|PB.7192.7	ASH2L|ASH2L	0.0|1.0	PB.7192.7	YES
PB.11108.10|PB.11108.8	RABGGTA|RABGGTA	0.98|0.02	PB.11108.10	YES
PB.9115.14|PB.9115.8	CTR9|CTR9	0.97|0.03	PB.9115.14	YES
PB.12761.1|PB.12761.9	DHX38|DHX38	0.99|0.01	PB.12761.1	YES
PB.8985.1|PB.8985.2|PB.8985.3|PB.8985.4|PB.8985.5|PB.8985.6	ZNF511|ZNF511|ZNF511|ZNF511|ZNF511|ZNF511	0.01|0.04|0.12|0.81|0.01|0.01	X	NO
PB.15407.1|PB.15407.45|PB.15407.46|PB.15407.62|PB.15407.65	RBM39|RBM39|RBM39|RBM39|RBM39	0.87|0.05|0.04|0.01|0.03	X	NO
PB.4343.1|PB.4343.4	CAMK2D|CAMK2D	0.77|0.23	X	NO
PB.8703.1|PB.8703.12	STAMBPL1|STAMBPL1	0.99|0.01	PB.8703.1	YES
PB.12957.12|PB.12957.13|PB.12957.17|PB.12957.18|PB.12957.23|PB.12957.27|PB.12957.7|PB.12957.8|PB.12957.9	TCF25|TCF25|TCF25|TCF25|TCF25|TCF25|TCF25|TCF25|TCF25	0.06|0.02|0.68|0.1|0.01|0.03|0.08|0.01|0.03	X	NO
PB.3954.2|PB.3954.5|PB.3954.9	MAEA|MAEA|MAEA	0.01|0.99|0.0	PB.3954.5	YES
PB.8873.1|PB.8873.18|PB.8873.3	PDCD4|PDCD4|PDCD4	0.86|0.02|0.12	X	NO
PB.5668.2|PB.5668.4	HMGA1|HMGA1	0.01|0.99	PB.5668.4	YES
PB.87.11|PB.87.13|PB.87.14|PB.87.6	DNAJC11|DNAJC11|DNAJC11|DNAJC11	0.0|0.0|0.01|0.98	PB.87.6	YES
PB.8639.1|PB.8639.11	ADK|ADK	0.18|0.82	X	NO
PB.12774.18|PB.12774.4	WDR59|WDR59	0.03|0.97	PB.12774.4	YES
PB.11992.1|PB.11992.10|PB.11992.5	RCN2|RCN2|RCN2	0.93|0.02|0.05	PB.11992.1	YES
PB.9192.2|PB.9192.5|PB.9192.6	FBXO3|FBXO3|FBXO3	0.43|0.38|0.19	X	NO
PB.9754.4|PB.9754.6	VPS11|VPS11	0.06|0.94	PB.9754.6	YES
PB.169.1|PB.169.11|PB.169.13|PB.169.16	ZBTB17|ZBTB17|ZBTB17|ZBTB17	0.94|0.01|0.04|0.01	PB.169.1	YES
PB.14014.1|PB.14014.2|PB.14014.21|PB.14014.7	SEH1L|SEH1L|SEH1L|SEH1L	0.02|0.96|0.01|0.01	PB.14014.2	YES
PB.14507.1|PB.14507.3|PB.14507.7|PB.14507.9	HOOK2|HOOK2|HOOK2|HOOK2	0.06|0.25|0.65|0.04	X	NO
PB.12540.1|PB.12540.2|PB.12540.8	ZNF771|ZNF771|ZNF771	0.95|0.02|0.03	PB.12540.1	YES
PB.2709.17|PB.2709.18|PB.2709.23|PB.2709.4	NDUFS1|NDUFS1|NDUFS1|NDUFS1	0.0|0.01|0.01|0.98	PB.2709.4	YES
PB.13526.4|PB.13526.8	FMNL1|FMNL1	0.86|0.14	X	NO
PB.989.12|PB.989.2	SETDB1|SETDB1	0.15|0.85	X	NO
PB.302.14|PB.302.21	NUDC|NUDC	0.99|0.01	PB.302.14	YES
PB.602.1|PB.602.5	YIPF1|YIPF1	0.02|0.98	PB.602.5	YES
PB.11744.20|PB.11744.4|PB.11744.5|PB.11744.9	TUBGCP4|TUBGCP4|TUBGCP4|TUBGCP4	0.01|0.04|0.02|0.93	PB.11744.9	YES
PB.1014.4|PB.1014.5	SNX27|SNX27	0.39|0.61	X	NO
PB.11110.1|PB.11110.3	NOP9|NOP9	0.84|0.16	X	NO
PB.1248.1|PB.1248.2|PB.1248.5	RABGAP1L|RABGAP1L|RABGAP1L	0.27|0.6|0.13	X	NO
PB.11978.2|PB.11978.6	SIN3A|SIN3A	0.95|0.05	PB.11978.2	YES
PB.2569.24|PB.2569.6	PRKRA|PRKRA	0.01|0.99	PB.2569.6	YES
PB.3824.12|PB.3824.21	EIF4G1|EIF4G1	0.87|0.13	X	NO
PB.8267.12|PB.8267.13|PB.8267.5	BRD3|BRD3|BRD3	0.01|0.03|0.96	PB.8267.5	YES
PB.4023.10|PB.4023.5|PB.4023.6|PB.4023.8	SH3TC1|SH3TC1|SH3TC1|SH3TC1	0.06|0.09|0.79|0.06	X	NO
PB.6279.26|PB.6279.27|PB.6279.29|PB.6279.32|PB.6279.35|PB.6279.36	C7orf26|C7orf26|C7orf26|C7orf26|C7orf26|C7orf26	0.03|0.02|0.21|0.7|0.03|0.01	X	NO
PB.16388.3|PB.16388.5	MOSPD2|MOSPD2	0.97|0.03	PB.16388.3	YES
PB.14593.10|PB.14593.11|PB.14593.12|PB.14593.8	GTPBP3|GTPBP3|GTPBP3|GTPBP3	0.04|0.79|0.01|0.16	X	NO
PB.11450.1|PB.11450.18|PB.11450.2|PB.11450.22	FOXN3|FOXN3|FOXN3|FOXN3	0.4|0.06|0.47|0.07	X	NO
PB.5373.2|PB.5373.3	WRNIP1|WRNIP1	0.07|0.93	PB.5373.3	YES
PB.13620.3|PB.13620.4	ACSF2|ACSF2	0.06|0.94	PB.13620.4	YES
PB.11856.3|PB.11856.4|PB.11856.5|PB.11856.6	SLTM|SLTM|SLTM|SLTM	0.37|0.5|0.07|0.07	X	NO
PB.6276.11|PB.6276.2|PB.6276.5	DAGLB|DAGLB|DAGLB	0.02|0.9|0.07	PB.6276.2	YES
PB.2677.16|PB.2677.6|PB.2677.7	CASP8|CASP8|CASP8	0.03|0.58|0.39	X	NO
PB.14340.11|PB.14340.17|PB.14340.4	DPP9|DPP9|DPP9	0.94|0.03|0.03	PB.14340.11	YES
PB.3198.1|PB.3198.4	ATRIP|ATRIP	0.03|0.97	PB.3198.4	YES
PB.13488.1|PB.13488.3|PB.13488.6	DHX8|DHX8|DHX8	0.01|0.02|0.97	PB.13488.6	YES
PB.1561.11|PB.1561.5	EGLN1|EGLN1	0.56|0.44	X	NO
PB.11050.62|PB.11050.9	HNRNPC|HNRNPC	0.0|1.0	PB.11050.9	YES
PB.4080.11|PB.4080.20	PI4K2B|PI4K2B	0.92|0.08	PB.4080.11	YES
PB.7891.1|PB.7891.12	PSAT1|PSAT1	0.97|0.03	PB.7891.1	YES
PB.1240.3|PB.1240.6	CENPL|CENPL	0.94|0.06	PB.1240.3	YES
PB.7693.10|PB.7693.2|PB.7693.22|PB.7693.23	SNAPC3|SNAPC3|SNAPC3|SNAPC3	0.01|0.98|0.0|0.0	PB.7693.2	YES
PB.14291.21|PB.14291.22	THOP1|THOP1	0.96|0.04	PB.14291.21	YES
PB.8031.1|PB.8031.4	TEX10|TEX10	0.97|0.03	PB.8031.1	YES
PB.2392.13|PB.2392.2|PB.2392.6|PB.2392.7	MYO7B|MYO7B|MYO7B|MYO7B	0.06|0.03|0.04|0.88	X	NO
PB.2392.18|PB.2392.28	MYO7B|MYO7B	0.9|0.1	PB.2392.18	YES
PB.2808.1|PB.2808.15	MFF|MFF	0.95|0.05	PB.2808.1	YES
PB.4293.1|PB.4293.11|PB.4293.46|PB.4293.50|PB.5134.1	UBE2D3|UBE2D3|UBE2D3|UBE2D3|UBE2D2	0.73|0.01|0.0|0.0|0.25	X	NO
PB.13721.16|PB.13721.29	PSMC5|PSMC5	0.98|0.02	PB.13721.16	YES
PB.8715.2|PB.8715.6	RPP30|RPP30	0.36|0.64	X	NO
PB.14940.23|PB.14940.4	SLC1A5|SLC1A5	0.01|0.99	PB.14940.4	YES
PB.8414.1|PB.8414.11|PB.8414.5	HACD1|HACD1|HACD1	0.94|0.04|0.02	PB.8414.1	YES
PB.15486.18|PB.15486.19|PB.15486.20|PB.15486.7|PB.15486.8	PIGT|PIGT|PIGT|PIGT|PIGT	0.44|0.11|0.03|0.28|0.13	X	NO
PB.2782.12|PB.2782.17|PB.2782.2|PB.2782.3	ATG9A|ATG9A|ATG9A|ATG9A	0.01|0.01|0.01|0.96	PB.2782.3	YES
PB.14555.10|PB.14555.12|PB.14555.13|PB.14555.15	AKAP8L|AKAP8L|AKAP8L|AKAP8L	0.92|0.01|0.01|0.07	PB.14555.10	YES
PB.11383.20|PB.11383.22|PB.11383.8	ENTPD5|ENTPD5|ENTPD5	0.07|0.42|0.51	X	NO
PB.8928.18|PB.8928.2|PB.8928.20|PB.8928.3|PB.8928.4|PB.8928.6|PB.8928.9	ATE1|ATE1|ATE1|ATE1|ATE1|ATE1|ATE1	0.02|0.76|0.02|0.14|0.01|0.02|0.01	X	NO
PB.9694.1|PB.9694.8	PPP2R1B|PPP2R1B	0.02|0.98	PB.9694.8	YES
PB.993.8|PB.993.9	PRUNE1|PRUNE1	0.69|0.31	X	NO
PB.12622.10|PB.12622.13|PB.12622.5	OGFOD1|OGFOD1|OGFOD1	0.01|0.0|0.99	PB.12622.5	YES
PB.8862.1|PB.8862.2|PB.8862.3	SFR1|SFR1|SFR1	0.15|0.03|0.81	X	NO
PB.5098.1|PB.5098.2|PB.5098.8	SEC24A|SEC24A|SEC24A	0.83|0.07|0.1	X	NO
PB.4155.14|PB.4155.18|PB.4155.6|PB.4155.9	TMEM165|TMEM165|TMEM165|TMEM165	0.01|0.01|0.01|0.98	PB.4155.9	YES
PB.9624.12|PB.9624.5	CTSC|CTSC	0.01|0.99	PB.9624.5	YES
PB.13802.12|PB.13802.3|PB.13802.31	SAP30BP|SAP30BP|SAP30BP	0.04|0.95|0.01	PB.13802.3	YES
PB.10215.1|PB.10215.8	NABP2|NABP2	0.57|0.43	X	NO
PB.15617.14|PB.15617.15|PB.15617.17|PB.15617.2|PB.15617.20	ADRM1|ADRM1|ADRM1|ADRM1|ADRM1	0.93|0.0|0.01|0.0|0.05	PB.15617.14	YES
PB.3531.1|PB.3531.5	GSK3B|GSK3B	0.97|0.03	PB.3531.1	YES
PB.138.1|PB.138.2|PB.138.3|PB.138.4	UBIAD1|UBIAD1|UBIAD1|UBIAD1	0.01|0.02|0.96|0.01	PB.138.3	YES
PB.422.6|PB.422.8	THRAP3|THRAP3	0.75|0.25	X	NO
PB.11789.15|PB.11789.3	GALK2|GALK2	0.43|0.57	X	NO
PB.12244.1|PB.12244.4|PB.12244.6	FAHD1|FAHD1|FAHD1	0.97|0.02|0.02	PB.12244.1	YES
PB.15417.11|PB.15417.2	NDRG3|NDRG3	0.99|0.01	PB.15417.11	YES
PB.14798.1|PB.14798.2|PB.14798.5	SAMD4B|SAMD4B|SAMD4B	0.26|0.63|0.11	X	NO
PB.15570.1|PB.15570.27|PB.15570.3|PB.15570.44|PB.15570.47|PB.15570.53|PB.15570.76|PB.15570.92	GNAS|GNAS|GNAS|GNAS|GNAS|GNAS|GNAS|GNAS	0.39|0.0|0.2|0.24|0.01|0.09|0.02|0.05	X	NO
PB.10667.4|PB.10667.9	PUS1|PUS1	0.22|0.78	X	NO
PB.6175.1|PB.6175.3	AGPAT4|AGPAT4	0.1|0.9	X	NO
PB.11180.1|PB.11180.4	POLE2|POLE2	0.95|0.05	PB.11180.1	YES
PB.15615.1|PB.15615.11|PB.15615.12|PB.15615.15	OSBPL2|OSBPL2|OSBPL2|OSBPL2	0.97|0.01|0.01|0.01	PB.15615.1	YES
PB.5577.13|PB.5577.14|PB.5577.7	HLA-C|HLA-C|HLA-C	0.95|0.05|0.0	PB.5577.13	YES
PB.2642.19|PB.2642.20	MOB4|MOB4	0.68|0.32	X	NO
PB.1640.3|PB.1640.4|PB.1640.6	TFB2M|TFB2M|TFB2M	0.98|0.01|0.01	PB.1640.3	YES
PB.13667.1|PB.13667.14|PB.13667.7	MTMR4|MTMR4|MTMR4	0.28|0.09|0.64	X	NO
PB.15101.3|PB.15101.4|PB.15101.5	ISOC2|ISOC2|ISOC2	0.9|0.01|0.09	X	NO
PB.8710.1|PB.8710.10|PB.8710.13|PB.8710.14	LIPA|LIPA|LIPA|LIPA	0.99|0.0|0.0|0.0	PB.8710.1	YES
PB.14025.2|PB.14025.4|PB.14025.6	RNMT|RNMT|RNMT	0.02|0.65|0.33	X	NO
PB.6420.12|PB.6420.8|PB.6420.9	AEBP1|AEBP1|AEBP1	0.96|0.03|0.01	PB.6420.12	YES
PB.683.2|PB.683.4|PB.683.5|PB.683.6	FUBP1|FUBP1|FUBP1|FUBP1	0.01|0.97|0.01|0.02	PB.683.4	YES
PB.9022.1|PB.9022.2	PNPLA2|PNPLA2	0.02|0.98	PB.9022.2	YES
PB.10494.10|PB.10494.12|PB.10494.13|PB.10494.14|PB.10494.15|PB.10494.17|PB.10494.2|PB.10494.22|PB.10494.24|PB.10494.3|PB.10494.4|PB.10494.5|PB.10494.9	ACAD10|ACAD10|ACAD10|ACAD10|ACAD10|ACAD10|ACAD10|ACAD10|ACAD10|ACAD10|ACAD10|ACAD10|ACAD10	0.03|0.08|0.14|0.05|0.03|0.06|0.03|0.03|0.05|0.05|0.03|0.05|0.37	X	NO
PB.15317.10|PB.15317.11|PB.15317.7	XRN2|XRN2|XRN2	0.98|0.01|0.01	PB.15317.10	YES
PB.3324.1|PB.3324.10|PB.3324.13|PB.3324.14|PB.3324.16|PB.3324.17|PB.3324.2|PB.3324.23|PB.3324.25|PB.3324.5|PB.3324.8	PXK|PXK|PXK|PXK|PXK|PXK|PXK|PXK|PXK|PXK|PXK	0.01|0.21|0.49|0.01|0.1|0.04|0.08|0.01|0.01|0.01|0.03	X	NO
PB.2978.11|PB.2978.28	XPC|XPC	0.99|0.01	PB.2978.11	YES
PB.16331.10|PB.16331.20	TUBGCP6|TUBGCP6	0.89|0.11	X	NO
PB.8159.21|PB.8159.6|PB.8159.9	LRSAM1|LRSAM1|LRSAM1	0.02|0.02|0.96	PB.8159.9	YES
PB.691.2|PB.691.5	RPF1|RPF1	1.0|0.0	PB.691.2	YES
PB.5285.2|PB.5285.3	ERGIC1|ERGIC1	1.0|0.0	PB.5285.2	YES
PB.11406.13|PB.11406.9	TTLL5|TTLL5	0.57|0.43	X	NO
PB.10082.14|PB.10082.15|PB.10082.16|PB.10082.17	HDAC7|HDAC7|HDAC7|HDAC7	0.23|0.46|0.2|0.1	X	NO
PB.1878.1|PB.1878.3	GPATCH11|GPATCH11	0.07|0.93	PB.1878.3	YES
PB.3299.14|PB.3299.3|PB.3299.9	NEK4|NEK4|NEK4	0.05|0.05|0.9	X	NO
PB.6737.13|PB.6737.14|PB.6737.5|PB.6737.7|PB.6737.8	RINT1|RINT1|RINT1|RINT1|RINT1	0.96|0.01|0.02|0.01|0.01	PB.6737.13	YES
PB.16584.2|PB.16584.7	IGBP1|IGBP1	0.97|0.03	PB.16584.2	YES
PB.14871.1|PB.14871.2|PB.14871.7	PHLDB3|PHLDB3|PHLDB3	0.3|0.5|0.2	X	NO
PB.2081.1|PB.2081.5	EXOC6B|EXOC6B	0.93|0.07	PB.2081.1	YES
PB.9805.15|PB.9805.16	SRPRA|SRPRA	0.98|0.02	PB.9805.15	YES
PB.6329.2|PB.6329.3	GSDME|GSDME	0.92|0.08	PB.6329.2	YES
PB.8238.1|PB.8238.2	MED27|MED27	0.01|0.99	PB.8238.2	YES
PB.16009.19|PB.16009.2|PB.16009.31|PB.16009.9	TOP3B|TOP3B|TOP3B|TOP3B	0.03|0.14|0.02|0.81	X	NO
PB.14557.11|PB.14557.9	RASAL3|RASAL3	0.11|0.89	X	NO
PB.12594.14|PB.12594.15|PB.12594.3|PB.12594.37|PB.12594.39	LONP2|LONP2|LONP2|LONP2|LONP2	0.03|0.01|0.93|0.01|0.01	PB.12594.3	YES
PB.2671.1|PB.2671.4|PB.2671.8	NIF3L1|NIF3L1|NIF3L1	0.65|0.33|0.02	X	NO
PB.35.3|PB.35.7	ATAD3A|ATAD3A	0.02|0.98	PB.35.7	YES
PB.10949.18|PB.10949.21|PB.10949.22|PB.10949.4	ABCC4|ABCC4|ABCC4|ABCC4	0.27|0.07|0.07|0.6	X	NO
PB.11037.1|PB.11037.8	TTC5|TTC5	0.99|0.01	PB.11037.1	YES
PB.9894.17|PB.9894.18	NOP2|NOP2	1.0|0.0	PB.9894.17	YES
PB.9894.36|PB.9894.7	NOP2|NOP2	0.01|0.99	PB.9894.7	YES
PB.263.3|PB.263.4	SYF2|SYF2	0.03|0.97	PB.263.4	YES
PB.7921.1|PB.7921.4	TUT7|TUT7	0.67|0.33	X	NO
PB.977.15|PB.977.16|PB.977.8	PRPF3|PRPF3|PRPF3	0.01|0.01|0.97	PB.977.8	YES
PB.9425.2|PB.9425.3|PB.9425.4	CTSW|CTSW|CTSW	0.54|0.04|0.43	X	NO
PB.12407.1|PB.12407.8	COQ7|COQ7	0.95|0.05	PB.12407.1	YES
PB.818.1|PB.818.2|PB.818.4|PB.818.5	RBM15|RBM15|RBM15|RBM15	0.23|0.47|0.06|0.24	X	NO
PB.2987.12|PB.2987.5	MRPS25|MRPS25	0.01|0.99	PB.2987.5	YES
PB.14199.2|PB.14199.4|PB.14199.9	ATP9B|ATP9B|ATP9B	0.35|0.59|0.06	X	NO
PB.7537.20|PB.7537.3	PHF20L1|PHF20L1	0.96|0.04	PB.7537.20	YES
PB.2142.12|PB.2142.13|PB.2142.14|PB.2142.2	GCFC2|GCFC2|GCFC2|GCFC2	0.07|0.06|0.13|0.74	X	NO
PB.1616.1|PB.1616.3	DESI2|DESI2	0.03|0.97	PB.1616.3	YES
PB.5692.2|PB.5692.27|PB.5692.3	KCTD20|KCTD20|KCTD20	0.02|0.01|0.97	PB.5692.3	YES
PB.2327.10|PB.2327.9	ANAPC1|ANAPC1	0.95|0.05	PB.2327.10	YES
PB.724.4|PB.724.9	CDC7|CDC7	0.99|0.01	PB.724.4	YES
PB.3907.15|PB.3907.2|PB.3907.3|PB.3907.6	BDH1|BDH1|BDH1|BDH1	0.01|0.14|0.84|0.01	X	NO
PB.13996.22|PB.13996.4|PB.13996.6	PPP4R1|PPP4R1|PPP4R1	0.02|0.25|0.73	X	NO
PB.15516.11|PB.15516.12	DDX27|DDX27	0.13|0.87	X	NO
PB.9236.3|PB.9236.4	ARHGAP1|ARHGAP1	0.87|0.13	X	NO
PB.13719.10|PB.13719.20|PB.13719.29|PB.13719.3|PB.13719.34|PB.13719.36|PB.13719.49|PB.13719.5	PECAM1|PECAM1|PECAM1|PECAM1|PECAM1|PECAM1|PECAM1|PECAM1	0.03|0.0|0.03|0.9|0.01|0.0|0.0|0.02	X	NO
PB.11.19|PB.11.2|PB.11.26|PB.11.27|PB.11.28|PB.11.3|PB.11.33|PB.11.35|PB.11.36|PB.11.4	NOC2L|NOC2L|NOC2L|NOC2L|NOC2L|NOC2L|NOC2L|NOC2L|NOC2L|NOC2L	0.0|0.6|0.35|0.01|0.01|0.0|0.02|0.0|0.0|0.0	X	NO
PB.6884.16|PB.6884.3|PB.6884.35	LUC7L2|LUC7L2|LUC7L2	0.0|0.99|0.0	PB.6884.3	YES
PB.8976.1|PB.8976.12	PPP2R2D|PPP2R2D	0.95|0.05	PB.8976.1	YES
PB.5866.12|PB.5866.13|PB.5866.14|PB.5866.16|PB.5866.3|PB.5866.4|PB.5866.5	BCKDHB|BCKDHB|BCKDHB|BCKDHB|BCKDHB|BCKDHB|BCKDHB	0.01|0.01|0.01|0.02|0.01|0.01|0.91	PB.5866.5	YES
PB.2625.1|PB.2625.2|PB.2625.3	MYO1B|MYO1B|MYO1B	0.42|0.48|0.09	X	NO
PB.8736.3|PB.8736.7	NOC3L|NOC3L	0.01|0.99	PB.8736.7	YES
PB.7026.10|PB.7026.2	ERICH1|ERICH1	0.89|0.11	X	NO
PB.4952.4|PB.4952.6	ERAP2|ERAP2	0.96|0.04	PB.4952.4	YES
PB.13199.1|PB.13199.5|PB.13199.7	ALKBH5|ALKBH5|ALKBH5	0.99|0.0|0.0	PB.13199.1	YES
PB.3772.13|PB.3772.27|PB.3772.3	ECT2|ECT2|ECT2	0.05|0.08|0.87	X	NO
PB.2963.1|PB.2963.11|PB.2963.14|PB.2963.15|PB.2963.32|PB.2963.36|PB.2963.6|PB.2963.7	TSEN2|TSEN2|TSEN2|TSEN2|TSEN2|TSEN2|TSEN2|TSEN2	0.04|0.01|0.02|0.84|0.01|0.01|0.01|0.05	X	NO
PB.14500.2|PB.14500.8	MAN2B1|MAN2B1	0.98|0.02	PB.14500.2	YES
PB.11521.1|PB.11521.17|PB.11521.3|PB.11521.8	EVL|EVL|EVL|EVL	0.0|0.76|0.24|0.0	X	NO
PB.1229.1|PB.1229.18	EEF1AKNMT|EEF1AKNMT	0.94|0.06	PB.1229.1	YES
PB.9825.11|PB.9825.14|PB.9825.17|PB.9825.3|PB.9825.4|PB.9825.6|PB.9825.8	APLP2|APLP2|APLP2|APLP2|APLP2|APLP2|APLP2	0.02|0.01|0.01|0.32|0.1|0.37|0.18	X	NO
PB.5372.1|PB.5372.2	GMDS|GMDS	1.0|0.0	PB.5372.1	YES
PB.5169.11|PB.5169.17|PB.5169.2|PB.5169.6|PB.5169.7|PB.5169.8	NDFIP1|NDFIP1|NDFIP1|NDFIP1|NDFIP1|NDFIP1	0.0|0.0|0.98|0.0|0.01|0.0	PB.5169.2	YES
PB.12474.1|PB.12474.19	XPO6|XPO6	0.96|0.04	PB.12474.1	YES
PB.7202.4|PB.7202.6	TACC1|TACC1	0.44|0.56	X	NO
PB.1302.2|PB.1302.8	ODR4|ODR4	0.96|0.04	PB.1302.2	YES
PB.2357.3|PB.2357.5	DDX18|DDX18	0.98|0.02	PB.2357.3	YES
PB.9136.1|PB.9136.6	C11orf58|C11orf58	1.0|0.0	PB.9136.1	YES
PB.5202.33|PB.5202.45|PB.5202.8	TCOF1|TCOF1|TCOF1	0.57|0.33|0.1	X	NO
PB.6833.11|PB.6833.13|PB.6833.8	TMEM209|TMEM209|TMEM209	0.86|0.13|0.01	X	NO
PB.2802.7|PB.2802.8	CUL3|CUL3	0.99|0.01	PB.2802.7	YES
PB.5032.1|PB.5032.25	TNFAIP8|TNFAIP8	0.95|0.05	PB.5032.1	YES
PB.10724.1|PB.10724.5|PB.10724.6	MIPEP|MIPEP|MIPEP	0.01|0.98|0.01	PB.10724.5	YES
PB.8043.10|PB.8043.2|PB.8043.3	FSD1L|FSD1L|FSD1L	0.11|0.78|0.11	X	NO
PB.7625.10|PB.7625.12|PB.7625.28|PB.7625.30	RECQL4|RECQL4|RECQL4|RECQL4	0.08|0.04|0.77|0.11	X	NO
PB.4882.1|PB.4882.6	AP3B1|AP3B1	0.02|0.98	PB.4882.6	YES
PB.471.16|PB.471.17|PB.471.4|PB.471.5	SMAP2|SMAP2|SMAP2|SMAP2	0.01|0.01|0.01|0.96	PB.471.5	YES
PB.16193.11|PB.16193.17	SUN2|SUN2	0.01|0.99	PB.16193.17	YES
PB.14011.16|PB.14011.7	PTPN2|PTPN2	0.44|0.56	X	NO
PB.11580.11|PB.11580.13	MTA1|MTA1	0.97|0.03	PB.11580.11	YES
PB.11403.3|PB.11403.4	TMED10|TMED10	0.0|1.0	PB.11403.4	YES
PB.14933.2|PB.14933.3|PB.14933.8|PB.14933.9	PPP5C|PPP5C|PPP5C|PPP5C	0.98|0.0|0.01|0.01	PB.14933.2	YES
PB.5891.19|PB.5891.20|PB.5891.3|PB.5891.9	ORC3|ORC3|ORC3|ORC3	0.01|0.08|0.91|0.01	PB.5891.3	YES
PB.4326.4|PB.4326.8	GAR1|GAR1	0.99|0.01	PB.4326.4	YES
PB.6960.1|PB.6960.2	GIMAP4|GIMAP4	0.9|0.1	X	NO
PB.2936.11|PB.2936.12|PB.2936.16|PB.2936.17|PB.2936.8|PB.2936.9	MTMR14|MTMR14|MTMR14|MTMR14|MTMR14|MTMR14	0.42|0.35|0.01|0.02|0.02|0.19	X	NO
PB.11302.1|PB.11302.21	ZBTB1|ZBTB1	0.94|0.06	PB.11302.1	YES
PB.6526.2|PB.6526.4	EIF4H|EIF4H	1.0|0.0	PB.6526.2	YES
PB.9929.20|PB.9929.22|PB.9929.23|PB.9929.24|PB.9929.3|PB.9929.4|PB.9929.5|PB.9929.7|PB.9929.8	PEX5|PEX5|PEX5|PEX5|PEX5|PEX5|PEX5|PEX5|PEX5	0.0|0.03|0.04|0.01|0.02|0.0|0.46|0.03|0.39	X	NO
PB.9929.6|PB.9929.9	PEX5|PEX5	0.67|0.33	X	NO
PB.7752.118|PB.7752.122|PB.7752.143|PB.7752.166|PB.7752.169	FANCG|FANCG|FANCG|FANCG|FANCG	0.13|0.47|0.35|0.02|0.03	X	NO
PB.13295.1|PB.13295.6	NSRP1|NSRP1	0.78|0.22	X	NO
PB.7705.14|PB.7705.5	HAUS6|HAUS6	0.01|0.99	PB.7705.5	YES
PB.5653.17|PB.5653.2|PB.5653.4	KIFC1|KIFC1|KIFC1	0.02|0.91|0.06	PB.5653.2	YES
PB.2314.16|PB.2314.21|PB.2314.28|PB.2314.38|PB.2314.4|PB.2314.50	CCDC138|CCDC138|CCDC138|CCDC138|CCDC138|CCDC138	0.02|0.11|0.13|0.09|0.6|0.04	X	NO
PB.11002.12|PB.11002.34|PB.11002.9	ARHGEF7|ARHGEF7|ARHGEF7	0.03|0.04|0.93	PB.11002.9	YES
PB.13355.10|PB.13355.5	MRM1|MRM1	0.02|0.98	PB.13355.5	YES
PB.8637.15|PB.8637.8	CAMK2G|CAMK2G	0.09|0.91	PB.8637.8	YES
PB.2537.1|PB.2537.5	PDK1|PDK1	0.98|0.02	PB.2537.1	YES
PB.11055.11|PB.11055.17	METTL3|METTL3	0.99|0.01	PB.11055.11	YES
PB.5034.11|PB.5034.4	SRFBP1|SRFBP1	0.02|0.98	PB.5034.4	YES
PB.14645.4|PB.14645.5|PB.14645.9	GATAD2A|GATAD2A|GATAD2A	0.86|0.02|0.12	X	NO
PB.4290.14|PB.4290.2	NFKB1|NFKB1	0.08|0.92	PB.4290.2	YES
PB.9561.1|PB.9561.11	SPCS2|SPCS2	1.0|0.0	PB.9561.1	YES
PB.10570.3|PB.10570.4	PXN|PXN	0.06|0.94	PB.10570.4	YES
PB.3837.16|PB.3837.2|PB.3837.6|PB.3837.7	TRA2B|TRA2B|TRA2B|TRA2B	0.02|0.96|0.01|0.01	PB.3837.2	YES
PB.8986.14|PB.8986.15|PB.8986.5	MTG1|MTG1|MTG1	0.03|0.03|0.95	PB.8986.5	YES
PB.4937.2|PB.4937.3|PB.4937.4|PB.4937.6	FAM172A|FAM172A|FAM172A|FAM172A	0.06|0.21|0.7|0.03	X	NO
PB.15188.1|PB.15188.2|PB.15188.22	CSNK2A1|CSNK2A1|CSNK2A1	0.99|0.0|0.0	PB.15188.1	YES
PB.12264.11|PB.12264.12|PB.12264.15|PB.12264.4	E4F1|E4F1|E4F1|E4F1	0.01|0.01|0.07|0.91	PB.12264.4	YES
PB.13672.10|PB.13672.12|PB.13672.23|PB.13672.25|PB.13672.3|PB.13672.7|PB.13672.8|PB.13672.9	TRIM37|TRIM37|TRIM37|TRIM37|TRIM37|TRIM37|TRIM37|TRIM37	0.02|0.02|0.03|0.06|0.68|0.07|0.11|0.02	X	NO
PB.197.13|PB.197.14|PB.197.28	EMC1|EMC1|EMC1	0.99|0.0|0.01	PB.197.13	YES
PB.3788.2|PB.3788.3	NDUFB5|NDUFB5	0.74|0.26	X	NO
PB.15500.26|PB.15500.5|PB.15500.9	ELMO2|ELMO2|ELMO2	0.0|0.99|0.0	PB.15500.5	YES
PB.14568.8|PB.14568.9	AP1M1|AP1M1	0.04|0.96	PB.14568.9	YES
PB.7107.1|PB.7107.10|PB.7107.12|PB.7107.2|PB.7107.3|PB.7107.5|PB.7107.8	SLC39A14|SLC39A14|SLC39A14|SLC39A14|SLC39A14|SLC39A14|SLC39A14	0.01|0.01|0.0|0.0|0.96|0.0|0.01	PB.7107.3	YES
PB.14428.2|PB.14428.3|PB.14428.8|PB.14428.9	SHFL|SHFL|SHFL|SHFL	0.53|0.43|0.01|0.03	X	NO
PB.6206.1|PB.6206.2	PDCD2|PDCD2	0.99|0.01	PB.6206.1	YES
PB.5127.171|PB.5127.178	PAIP2|PAIP2	0.99|0.01	PB.5127.171	YES
PB.11085.14|PB.11085.15|PB.11085.17|PB.11085.18|PB.11085.2|PB.11085.31|PB.11085.33|PB.11085.7	AP1G2|AP1G2|AP1G2|AP1G2|AP1G2|AP1G2|AP1G2|AP1G2	0.02|0.01|0.15|0.02|0.01|0.7|0.01|0.08	X	NO
PB.3249.2|PB.3249.3	RASSF1|RASSF1	0.88|0.12	X	NO
PB.4949.1|PB.4949.5|PB.4949.7	CAST|CAST|CAST	0.25|0.55|0.2	X	NO
PB.14215.1|PB.14215.3	TPGS1|TPGS1	0.97|0.03	PB.14215.1	YES
PB.3197.18|PB.3197.21|PB.3197.22	UQCRC1|UQCRC1|UQCRC1	0.0|1.0|0.0	PB.3197.21	YES
PB.578.1|PB.578.5	OSBPL9|OSBPL9	0.71|0.29	X	NO
PB.12955.11|PB.12955.13|PB.12955.17|PB.12955.18|PB.12955.22|PB.12955.24|PB.12955.3|PB.12955.37	FANCA|FANCA|FANCA|FANCA|FANCA|FANCA|FANCA|FANCA	0.49|0.03|0.02|0.02|0.02|0.05|0.29|0.1	X	NO
PB.8621.1|PB.8621.10|PB.8621.9	ANXA7|ANXA7|ANXA7	0.91|0.02|0.07	PB.8621.1	YES
PB.3627.13|PB.3627.2|PB.3627.23|PB.3627.33|PB.3627.35	MRPL3|MRPL3|MRPL3|MRPL3|MRPL3	0.01|0.97|0.0|0.01|0.01	PB.3627.2	YES
PB.6529.17|PB.6529.2	RFC2|RFC2	0.01|0.99	PB.6529.2	YES
PB.1451.2|PB.1451.3|PB.1451.6	SMYD2|SMYD2|SMYD2	0.01|0.03|0.96	PB.1451.6	YES
PB.12174.1|PB.12174.10|PB.12174.11|PB.12174.4|PB.12174.5|PB.12174.6	TM2D3|TM2D3|TM2D3|TM2D3|TM2D3|TM2D3	0.01|0.01|0.01|0.01|0.28|0.66	X	NO
PB.5985.1|PB.5985.2|PB.5985.9	HDAC2|HDAC2|HDAC2	0.0|0.01|0.99	PB.5985.9	YES
PB.15770.10|PB.15770.17|PB.15770.20|PB.15770.23|PB.15770.26	DONSON|DONSON|DONSON|DONSON|DONSON	0.07|0.01|0.03|0.87|0.01	X	NO
PB.5563.1|PB.5563.23|PB.5563.9	DHX16|DHX16|DHX16	0.98|0.01|0.01	PB.5563.1	YES
PB.8597.1|PB.8597.4	SGPL1|SGPL1	0.03|0.97	PB.8597.4	YES
PB.14071.1|PB.14071.7|PB.14071.8	MAPRE2|MAPRE2|MAPRE2	0.1|0.02|0.89	X	NO
PB.2907.1|PB.2907.18	CRBN|CRBN	0.99|0.01	PB.2907.1	YES
PB.11047.2|PB.11047.7	NDRG2|NDRG2	0.4|0.6	X	NO
PB.13044.1|PB.13044.2|PB.13044.4|PB.13044.6	MINK1|MINK1|MINK1|MINK1	0.23|0.23|0.38|0.15	X	NO
PB.13083.10|PB.13083.11|PB.13083.2|PB.13083.21|PB.13083.5|PB.13083.6|PB.13083.7|PB.13083.8	DVL2|DVL2|DVL2|DVL2|DVL2|DVL2|DVL2|DVL2	0.01|0.01|0.01|0.0|0.68|0.01|0.01|0.28	X	NO
PB.4304.10|PB.4304.3	AIMP1|AIMP1	0.08|0.92	PB.4304.3	YES
PB.10732.1|PB.10732.2|PB.10732.26|PB.10732.5|PB.10732.9	NUP58|NUP58|NUP58|NUP58|NUP58	0.02|0.94|0.01|0.03|0.01	PB.10732.2	YES
PB.9398.1|PB.9398.3|PB.9398.5	DPF2|DPF2|DPF2	0.03|0.97|0.0	PB.9398.3	YES
PB.11460.1|PB.11460.23|PB.11460.3|PB.11460.4|PB.11460.5|PB.11460.6|PB.11460.9	DGLUCY|DGLUCY|DGLUCY|DGLUCY|DGLUCY|DGLUCY|DGLUCY	0.07|0.04|0.7|0.05|0.06|0.05|0.02	X	NO
PB.2597.2|PB.2597.3	ZC3H15|ZC3H15	0.99|0.01	PB.2597.2	YES
PB.13207.1|PB.13207.3	SHMT1|SHMT1	0.72|0.28	X	NO
PB.16517.1|PB.16517.25|PB.16517.3|PB.16517.5	MAGED1|MAGED1|MAGED1|MAGED1	0.94|0.0|0.05|0.0	PB.16517.1	YES
PB.16274.12|PB.16274.4	MCAT|MCAT	0.02|0.98	PB.16274.4	YES
PB.5846.1|PB.5846.2|PB.5846.3|PB.5846.4|PB.5846.9	LMBRD1|LMBRD1|LMBRD1|LMBRD1|LMBRD1	0.9|0.03|0.02|0.03|0.03	X	NO
PB.6267.22|PB.6267.23|PB.6267.4|PB.6267.5	RNF216|RNF216|RNF216|RNF216	0.03|0.02|0.28|0.66	X	NO
PB.8215.1|PB.8215.10	TOR1A|TOR1A	0.92|0.08	PB.8215.1	YES
PB.769.10|PB.769.6	RTCA|RTCA	0.98|0.02	PB.769.10	YES
PB.16402.1|PB.16402.15|PB.16402.2|PB.16402.4	PDHA1|PDHA1|PDHA1|PDHA1	0.88|0.04|0.0|0.08	X	NO
PB.11910.32|PB.11910.4	DIS3L|DIS3L	0.08|0.92	PB.11910.4	YES
PB.3994.5|PB.3994.7	ZBTB49|ZBTB49	0.12|0.88	X	NO
PB.12589.1|PB.12589.11	PHKB|PHKB	0.02|0.98	PB.12589.11	YES
PB.14977.1|PB.14977.10|PB.14977.3|PB.14977.4|PB.14977.5|PB.14977.6	CYTH2|CYTH2|CYTH2|CYTH2|CYTH2|CYTH2	0.01|0.15|0.02|0.01|0.8|0.01	X	NO
PB.9196.3|PB.9196.7	NAT10|NAT10	0.0|1.0	PB.9196.7	YES
PB.6815.1|PB.6815.12	CALU|CALU	0.99|0.01	PB.6815.1	YES
PB.2035.17|PB.2035.18|PB.2035.20|PB.2035.9	WDR92|WDR92|WDR92|WDR92	0.07|0.12|0.05|0.75	X	NO
PB.5753.12|PB.5753.14|PB.5753.2	CNPY3|CNPY3|CNPY3	0.02|0.03|0.94	PB.5753.2	YES
PB.3422.1|PB.3422.10|PB.3422.11|PB.3422.5|PB.3422.6	IFT57|IFT57|IFT57|IFT57|IFT57	0.91|0.02|0.02|0.03|0.02	PB.3422.1	YES
PB.9999.2|PB.9999.5	ETNK1|ETNK1	0.04|0.96	PB.9999.5	YES
PB.4178.1|PB.4178.5	CENPC|CENPC	0.87|0.13	X	NO
PB.3607.11|PB.3607.9	CNBP|CNBP	0.22|0.78	X	NO
PB.2556.1|PB.2556.2	MTX2|MTX2	0.99|0.01	PB.2556.1	YES
PB.2829.1|PB.2829.10|PB.2829.12|PB.2829.4|PB.2829.5	DIS3L2|DIS3L2|DIS3L2|DIS3L2|DIS3L2	0.05|0.1|0.71|0.07|0.07	X	NO
PB.4029.14|PB.4029.3|PB.4029.4|PB.4029.5|PB.4029.8|PB.4029.9	TRMT44|TRMT44|TRMT44|TRMT44|TRMT44|TRMT44	0.04|0.04|0.04|0.67|0.09|0.13	X	NO
PB.12569.1|PB.12569.10	ZNF668|ZNF668	0.99|0.01	PB.12569.1	YES
PB.4928.1|PB.4928.3	CETN3|CETN3	0.9|0.1	PB.4928.1	YES
PB.15959.21|PB.15959.29|PB.15959.34|PB.15959.37	CDC45|CDC45|CDC45|CDC45	0.05|0.03|0.91|0.01	PB.15959.34	YES
PB.1148.16|PB.1148.18|PB.1148.26|PB.1148.6	CD84|CD84|CD84|CD84	0.01|0.02|0.01|0.96	PB.1148.6	YES
PB.3791.3|PB.3791.6	USP13|USP13	0.94|0.06	PB.3791.3	YES
PB.12770.3|PB.12770.40|PB.12770.5|PB.12770.6	RFWD3|RFWD3|RFWD3|RFWD3	0.0|0.0|0.8|0.19	X	NO
PB.1892.1|PB.1892.4	DHX57|DHX57	0.91|0.09	PB.1892.1	YES
PB.7434.1|PB.7434.3	DCAF13|DCAF13	0.25|0.75	X	NO
PB.3614.1|PB.3614.11|PB.3614.12|PB.3614.17|PB.3614.2|PB.3614.8	MBD4|MBD4|MBD4|MBD4|MBD4|MBD4	0.63|0.01|0.05|0.07|0.22|0.02	X	NO
PB.8725.4|PB.8725.8	MARCHF5|MARCHF5	0.98|0.02	PB.8725.4	YES
PB.14281.10|PB.14281.14|PB.14281.16|PB.14281.20|PB.14281.22|PB.14281.7|PB.14281.8	SF3A2|SF3A2|SF3A2|SF3A2|SF3A2|SF3A2|SF3A2	0.91|0.02|0.03|0.01|0.01|0.01|0.01	PB.14281.10	YES
PB.13335.3|PB.13335.8	NLE1|NLE1	0.95|0.05	PB.13335.3	YES
PB.7149.1|PB.7149.16|PB.7149.22	PBK|PBK|PBK	1.0|0.0|0.0	PB.7149.1	YES
PB.4640.1|PB.4640.4	MTMR12|MTMR12	0.82|0.18	X	NO
PB.8340.6|PB.8340.9	WDR37|WDR37	0.79|0.21	X	NO
PB.1853.5|PB.1853.6	MEMO1|MEMO1	0.82|0.18	X	NO
PB.8329.4|PB.8329.5|PB.8329.6	EHMT1|EHMT1|EHMT1	0.49|0.04|0.47	X	NO
PB.10581.1|PB.10581.12|PB.10581.15|PB.10581.20	MLEC|MLEC|MLEC|MLEC	0.98|0.01|0.0|0.01	PB.10581.1	YES
PB.14132.1|PB.14132.15	SKA1|SKA1	0.97|0.03	PB.14132.1	YES
PB.2995.12|PB.2995.15|PB.2995.8	HACL1|HACL1|HACL1	0.03|0.05|0.92	PB.2995.8	YES
PB.8617.2|PB.8617.3	ECD|ECD	0.98|0.02	PB.8617.2	YES
PB.16165.11|PB.16165.12|PB.16165.19|PB.16165.2	GGA1|GGA1|GGA1|GGA1	0.01|0.01|0.02|0.96	PB.16165.2	YES
PB.2013.1|PB.2013.15	EHBP1|EHBP1	0.23|0.77	X	NO
PB.1916.1|PB.1916.8	PREPL|PREPL	0.88|0.12	X	NO
PB.9295.2|PB.9295.3|PB.9295.5	VPS37C|VPS37C|VPS37C	0.05|0.05|0.91	PB.9295.5	YES
PB.13953.15|PB.13953.22|PB.13953.6|PB.13953.7|PB.13953.8	WDR45B|WDR45B|WDR45B|WDR45B|WDR45B	0.97|0.0|0.0|0.02|0.0	PB.13953.15	YES
PB.4468.1|PB.4468.3|PB.4468.5	GUCY1B1|GUCY1B1|GUCY1B1	0.91|0.06|0.03	PB.4468.1	YES
PB.4933.1|PB.4933.4	POLR3G|POLR3G	0.98|0.02	PB.4933.1	YES
PB.11310.1|PB.11310.8|PB.11310.9	GPHN|GPHN|GPHN	0.96|0.01|0.03	PB.11310.1	YES
PB.4722.1|PB.4722.16|PB.4722.19	MRPS30|MRPS30|MRPS30	0.98|0.01|0.01	PB.4722.1	YES
PB.5307.1|PB.5307.17	ZNF346|ZNF346	0.9|0.1	X	NO
PB.5958.1|PB.5958.4	SESN1|SESN1	0.29|0.71	X	NO
PB.7731.11|PB.7731.12	NOL6|NOL6	0.94|0.06	PB.7731.11	YES
PB.10008.1|PB.10008.3	INTS13|INTS13	0.95|0.05	PB.10008.1	YES
PB.4351.1|PB.4351.10|PB.4351.2|PB.4351.7	SEC24D|SEC24D|SEC24D|SEC24D	0.09|0.04|0.04|0.84	X	NO
PB.15773.1|PB.15773.11|PB.15773.2|PB.15773.21|PB.15773.25|PB.15773.26|PB.15773.3	CRYZL1|CRYZL1|CRYZL1|CRYZL1|CRYZL1|CRYZL1|CRYZL1	0.82|0.06|0.04|0.01|0.01|0.03|0.03	X	NO
PB.11240.1|PB.11240.30	DLGAP5|DLGAP5	0.98|0.02	PB.11240.1	YES
PB.2097.3|PB.2097.7	STAMBP|STAMBP	0.98|0.02	PB.2097.3	YES
PB.9918.14|PB.9918.2	PTPN6|PTPN6	0.0|1.0	PB.9918.2	YES
PB.10231.1|PB.10231.10|PB.10231.3|PB.10231.9	NACA|NACA|NACA|NACA	0.0|0.0|1.0|0.0	PB.10231.3	YES
PB.12754.15|PB.12754.17|PB.12754.23	IST1|IST1|IST1	0.0|0.92|0.07	PB.12754.17	YES
PB.7264.3|PB.7264.4|PB.7264.6	ASPH|ASPH|ASPH	0.3|0.5|0.2	X	NO
PB.675.1|PB.675.7	PIGK|PIGK	0.98|0.02	PB.675.1	YES
PB.9311.26|PB.9311.43	FADS2|FADS2	1.0|0.0	PB.9311.26	YES
PB.2043.13|PB.2043.4	ARHGAP25|ARHGAP25	0.91|0.09	PB.2043.13	YES
PB.277.1|PB.277.5	PAFAH2|PAFAH2	0.97|0.03	PB.277.1	YES
PB.15792.10|PB.15792.15	RUNX1|RUNX1	0.5|0.5	X	NO
PB.6801.10|PB.6801.4	ZNF800|ZNF800	0.59|0.41	X	NO
PB.531.1|PB.531.7	EIF2B3|EIF2B3	0.77|0.23	X	NO
PB.8564.1|PB.8564.2	HERC4|HERC4	0.93|0.07	PB.8564.1	YES
PB.390.1|PB.390.2	ZNF362|ZNF362	0.84|0.16	X	NO
PB.8257.22|PB.8257.3|PB.8257.5	SURF4|SURF4|SURF4	0.0|0.0|1.0	PB.8257.5	YES
PB.9679.11|PB.9679.3	SLC35F2|SLC35F2	0.03|0.97	PB.9679.3	YES
PB.5762.11|PB.5762.6	PTK7|PTK7	0.03|0.97	PB.5762.6	YES
PB.3865.2|PB.3865.9	ACAP2|ACAP2	0.95|0.05	PB.3865.2	YES
PB.5487.10|PB.5487.11|PB.5487.16|PB.5487.18|PB.5487.2|PB.5487.6	RIPOR2|RIPOR2|RIPOR2|RIPOR2|RIPOR2|RIPOR2	0.05|0.34|0.22|0.05|0.1|0.24	X	NO
PB.1774.1|PB.1774.4	ATAD2B|ATAD2B	0.33|0.67	X	NO
PB.4150.1|PB.4150.12|PB.4150.13|PB.4150.16|PB.4150.2|PB.4150.34|PB.4150.35|PB.4150.8	FIP1L1|FIP1L1|FIP1L1|FIP1L1|FIP1L1|FIP1L1|FIP1L1|FIP1L1	0.16|0.14|0.13|0.07|0.15|0.1|0.12|0.13	X	NO
PB.4150.15|PB.4150.17|PB.4150.22|PB.4150.26|PB.4150.44|PB.4150.5|PB.4150.6|PB.4150.9	FIP1L1|FIP1L1|FIP1L1|FIP1L1|FIP1L1|FIP1L1|FIP1L1|FIP1L1	0.2|0.13|0.1|0.18|0.14|0.09|0.13|0.04	X	NO
PB.14311.1|PB.14311.3|PB.14311.7	FZR1|FZR1|FZR1	0.01|0.93|0.06	PB.14311.3	YES
PB.6777.1|PB.6777.3|PB.6777.4	ZNF277|ZNF277|ZNF277	0.94|0.04|0.02	PB.6777.1	YES
PB.12369.10|PB.12369.3|PB.12369.7	SNX29|SNX29|SNX29	0.44|0.44|0.11	X	NO
PB.13084.1|PB.13084.2|PB.13084.3	PHF23|PHF23|PHF23	0.24|0.09|0.66	X	NO
PB.2461.1|PB.2461.12	MMADHC|MMADHC	0.99|0.01	PB.2461.1	YES
PB.8189.13|PB.8189.16|PB.8189.17|PB.8189.18|PB.8189.2|PB.8189.20|PB.8189.22|PB.8189.25|PB.8189.4|PB.8189.6|PB.8189.7	ODF2|ODF2|ODF2|ODF2|ODF2|ODF2|ODF2|ODF2|ODF2|ODF2|ODF2	0.02|0.04|0.07|0.02|0.02|0.16|0.01|0.07|0.01|0.57|0.01	X	NO
PB.15953.10|PB.15953.13|PB.15953.18	SLC25A1|SLC25A1|SLC25A1	0.99|0.0|0.0	PB.15953.10	YES
PB.14900.13|PB.14900.8|PB.14900.9	CLASRP|CLASRP|CLASRP	0.96|0.02|0.03	PB.14900.13	YES
PB.3122.1|PB.3122.25|PB.3122.27|PB.3122.3|PB.3122.33|PB.3122.4|PB.3122.8	CTNNB1|CTNNB1|CTNNB1|CTNNB1|CTNNB1|CTNNB1|CTNNB1	0.0|0.0|0.01|0.98|0.01|0.0|0.0	PB.3122.3	YES
PB.13557.2|PB.13557.3	NSF|NSF	1.0|0.0	PB.13557.2	YES
PB.5618.10|PB.5618.3	AGPAT1|AGPAT1	0.03|0.97	PB.5618.3	YES
PB.9066.10|PB.9066.11|PB.9066.12|PB.9066.16|PB.9066.5|PB.9066.6|PB.9066.7|PB.9066.8	FAM160A2|FAM160A2|FAM160A2|FAM160A2|FAM160A2|FAM160A2|FAM160A2|FAM160A2	0.05|0.05|0.05|0.09|0.28|0.06|0.06|0.37	X	NO
PB.519.1|PB.519.12|PB.519.17	DPH2|DPH2|DPH2	0.0|0.95|0.04	PB.519.12	YES
PB.12516.1|PB.12516.12	HIRIP3|HIRIP3	0.99|0.01	PB.12516.1	YES
PB.10093.14|PB.10093.2	DDX23|DDX23	1.0|0.0	PB.10093.14	YES
PB.16087.24|PB.16087.34|PB.16087.35|PB.16087.39|PB.16087.4|PB.16087.40|PB.16087.8	EWSR1|EWSR1|EWSR1|EWSR1|EWSR1|EWSR1|EWSR1	0.0|0.98|0.0|0.0|0.0|0.0|0.0	PB.16087.34	YES
PB.14085.1|PB.14085.20|PB.14085.4|PB.14085.8	SLC39A6|SLC39A6|SLC39A6|SLC39A6	0.97|0.02|0.0|0.0	PB.14085.1	YES
PB.2699.22|PB.2699.28|PB.2699.3|PB.2699.4|PB.2699.5|PB.2699.7	ABI2|ABI2|ABI2|ABI2|ABI2|ABI2	0.02|0.02|0.44|0.02|0.08|0.44	X	NO
PB.7087.1|PB.7087.12|PB.7087.3	VPS37A|VPS37A|VPS37A	0.86|0.07|0.07	X	NO
PB.14908.2|PB.14908.8	ERCC2|ERCC2	0.92|0.08	PB.14908.2	YES
PB.12408.18|PB.12408.19|PB.12408.2|PB.12408.3	CCP110|CCP110|CCP110|CCP110	0.11|0.07|0.42|0.4	X	NO
PB.5460.1|PB.5460.10	DEK|DEK	0.97|0.03	PB.5460.1	YES
PB.1066.16|PB.1066.17|PB.1066.24|PB.1066.3|PB.1066.39|PB.1066.4|PB.1066.40|PB.1066.41	FDPS|FDPS|FDPS|FDPS|FDPS|FDPS|FDPS|FDPS	0.0|0.02|0.01|0.02|0.02|0.0|0.0|0.92	PB.1066.41	YES
PB.2638.1|PB.2638.2|PB.2638.3|PB.2638.5	ANKRD44|ANKRD44|ANKRD44|ANKRD44	0.08|0.75|0.08|0.08	X	NO
PB.436.2|PB.436.3	C1orf109|C1orf109	0.07|0.93	PB.436.3	YES
PB.11244.1|PB.11244.12	PELI2|PELI2	0.92|0.08	PB.11244.1	YES
PB.8438.15|PB.8438.22|PB.8438.3|PB.8438.6	APBB1IP|APBB1IP|APBB1IP|APBB1IP	0.01|0.01|0.01|0.97	PB.8438.6	YES
PB.10583.1|PB.10583.3	C12orf43|C12orf43	0.07|0.93	PB.10583.3	YES
PB.14801.1|PB.14801.5|PB.14801.7	PAF1|PAF1|PAF1	0.98|0.01|0.01	PB.14801.1	YES
PB.10010.10|PB.10010.2	MED21|MED21	0.0|1.0	PB.10010.2	YES
PB.9532.2|PB.9532.7	ARAP1|ARAP1	0.18|0.82	X	NO
PB.8323.10|PB.8323.29|PB.8323.37	DPH7|DPH7|DPH7	0.05|0.02|0.93	PB.8323.37	YES
PB.13625.4|PB.13625.6	ANKRD40|ANKRD40	0.83|0.17	X	NO
PB.2710.1|PB.2710.4	FASTKD2|FASTKD2	0.98|0.02	PB.2710.1	YES
PB.11993.2|PB.11993.3	SCAPER|SCAPER	0.75|0.25	X	NO
PB.6974.12|PB.6974.14|PB.6974.15|PB.6974.16|PB.6974.18|PB.6974.24|PB.6974.5|PB.6974.9	AGAP3|AGAP3|AGAP3|AGAP3|AGAP3|AGAP3|AGAP3|AGAP3	0.18|0.06|0.34|0.18|0.06|0.1|0.04|0.04	X	NO
PB.12619.2|PB.12619.3	AMFR|AMFR	0.97|0.03	PB.12619.2	YES
PB.750.1|PB.750.2	FNBP1L|FNBP1L	0.91|0.09	PB.750.1	YES
PB.7749.24|PB.7749.25	GALT|GALT	0.93|0.07	PB.7749.24	YES
PB.7252.1|PB.7252.2|PB.7252.8	SDCBP|SDCBP|SDCBP	0.0|1.0|0.0	PB.7252.2	YES
PB.11386.1|PB.11386.11|PB.11386.16|PB.11386.22|PB.11386.33	ABCD4|ABCD4|ABCD4|ABCD4|ABCD4	0.02|0.2|0.06|0.7|0.02	X	NO
PB.7760.1|PB.7760.2	SIT1|SIT1	0.99|0.01	PB.7760.1	YES
PB.3567.11|PB.3567.14|PB.3567.18|PB.3567.5|PB.3567.8	SNX4|SNX4|SNX4|SNX4|SNX4	0.01|0.0|0.01|0.97|0.0	PB.3567.5	YES
PB.2064.4|PB.2064.57	TIA1|TIA1	0.99|0.01	PB.2064.4	YES
PB.12669.11|PB.12669.9	CBFB|CBFB	0.2|0.8	X	NO
PB.12669.12|PB.12669.17	CBFB|CBFB	0.86|0.14	X	NO
PB.9556.10|PB.9556.2|PB.9556.3	LIPT2|LIPT2|LIPT2	0.04|0.04|0.92	PB.9556.3	YES
PB.9635.2|PB.9635.22|PB.9635.24|PB.9635.4|PB.9635.8	C11orf54|C11orf54|C11orf54|C11orf54|C11orf54	0.05|0.02|0.01|0.84|0.09	X	NO
PB.8568.1|PB.8568.3|PB.8568.5|PB.8568.6	RUFY2|RUFY2|RUFY2|RUFY2	0.25|0.25|0.25|0.25	X	NO
PB.1888.2|PB.1888.7	HNRNPLL|HNRNPLL	0.87|0.13	X	NO
PB.7579.28|PB.7579.32|PB.7579.37|PB.7579.38|PB.7579.39|PB.7579.51	NAPRT|NAPRT|NAPRT|NAPRT|NAPRT|NAPRT	0.03|0.01|0.0|0.0|0.01|0.94	PB.7579.51	YES
PB.7776.4|PB.7776.5	CLTA|CLTA	0.0|1.0	PB.7776.5	YES
PB.346.1|PB.346.2|PB.346.24|PB.346.27|PB.346.29|PB.346.3|PB.346.30|PB.346.43|PB.346.49|PB.346.50|PB.346.54|PB.346.59|PB.346.61	PUM1|PUM1|PUM1|PUM1|PUM1|PUM1|PUM1|PUM1|PUM1|PUM1|PUM1|PUM1|PUM1	0.01|0.01|0.0|0.02|0.0|0.68|0.08|0.01|0.15|0.01|0.0|0.0|0.01	X	NO
PB.346.25|PB.346.26|PB.346.45|PB.346.46|PB.346.48|PB.346.5|PB.346.64|PB.346.7|PB.346.9	PUM1|PUM1|PUM1|PUM1|PUM1|PUM1|PUM1|PUM1|PUM1	0.44|0.02|0.05|0.12|0.17|0.05|0.02|0.05|0.06	X	NO
PB.15974.33|PB.15974.4	TRMT2A|TRMT2A	0.04|0.96	PB.15974.4	YES
PB.2808.10|PB.2808.16|PB.2808.27|PB.2808.3|PB.2808.6	MFF|MFF|MFF|MFF|MFF	0.55|0.16|0.04|0.06|0.19	X	NO
PB.12091.16|PB.12091.3	POLG|POLG	0.0|1.0	PB.12091.3	YES
PB.975.1|PB.975.2|PB.975.4	PLEKHO1|PLEKHO1|PLEKHO1	0.38|0.02|0.6	X	NO
PB.13025.15|PB.13025.16|PB.13025.19|PB.13025.21|PB.13025.22|PB.13025.24|PB.13025.4|PB.13025.6	ATP2A3|ATP2A3|ATP2A3|ATP2A3|ATP2A3|ATP2A3|ATP2A3|ATP2A3	0.94|0.01|0.01|0.01|0.01|0.01|0.01|0.01	PB.13025.15	YES
PB.3298.1|PB.3298.6|PB.3298.7|PB.3298.9	GLT8D1|GLT8D1|GLT8D1|GLT8D1	0.94|0.0|0.01|0.04	PB.3298.1	YES
PB.5318.15|PB.5318.23|PB.5318.3|PB.5318.32|PB.5318.52|PB.5318.9	GRK6|GRK6|GRK6|GRK6|GRK6|GRK6	0.07|0.11|0.01|0.01|0.02|0.79	X	NO
PB.2489.1|PB.2489.11|PB.2489.18|PB.2489.19|PB.2489.20|PB.2489.37|PB.2489.45|PB.2489.9	MARCHF7|MARCHF7|MARCHF7|MARCHF7|MARCHF7|MARCHF7|MARCHF7|MARCHF7	0.86|0.01|0.01|0.01|0.09|0.0|0.01|0.01	X	NO
PB.10059.2|PB.10059.7|PB.10059.9	TWF1|TWF1|TWF1	0.04|0.04|0.93	PB.10059.9	YES
PB.16481.2|PB.16481.3	TBC1D25|TBC1D25	0.91|0.09	PB.16481.2	YES
PB.5211.1|PB.5211.10|PB.5211.13|PB.5211.15|PB.5211.16|PB.5211.2	TNIP1|TNIP1|TNIP1|TNIP1|TNIP1|TNIP1	0.8|0.05|0.1|0.01|0.01|0.01	X	NO
PB.7761.3|PB.7761.5	ARHGEF39|ARHGEF39	0.91|0.09	PB.7761.3	YES
PB.9314.10|PB.9314.18	INCENP|INCENP	0.8|0.2	X	NO
PB.12586.2|PB.12586.3|PB.12586.4|PB.12586.5	NETO2|NETO2|NETO2|NETO2	0.51|0.17|0.29|0.03	X	NO
PB.10464.11|PB.10464.13|PB.10464.3|PB.10464.8	USP30|USP30|USP30|USP30	0.02|0.02|0.04|0.92	PB.10464.8	YES
PB.5398.6|PB.5398.8	RPP40|RPP40	0.8|0.2	X	NO
PB.16629.13|PB.16629.2	UPRT|UPRT	0.12|0.88	X	NO
PB.9883.1|PB.9883.4	NDUFA9|NDUFA9	1.0|0.0	PB.9883.1	YES
PB.16269.22|PB.16269.5	ARFGAP3|ARFGAP3	0.0|1.0	PB.16269.5	YES
PB.8191.24|PB.8191.25|PB.8191.3	GLE1|GLE1|GLE1	0.01|0.01|0.99	PB.8191.3	YES
PB.8793.11|PB.8793.2|PB.8793.8|PB.8793.9	CHUK|CHUK|CHUK|CHUK	0.09|0.89|0.01|0.01	X	NO
PB.4263.3|PB.4263.5	HERC5|HERC5	0.99|0.01	PB.4263.3	YES
PB.9978.1|PB.9978.2|PB.9978.4|PB.9978.5|PB.9978.6	FAM234B|FAM234B|FAM234B|FAM234B|FAM234B	0.02|0.03|0.08|0.81|0.06	X	NO
PB.9787.2|PB.9787.3	MSANTD2|MSANTD2	0.24|0.76	X	NO
PB.8630.10|PB.8630.6	SEC24C|SEC24C	0.96|0.04	PB.8630.10	YES
PB.3803.4|PB.3803.6	ATP11B|ATP11B	0.17|0.83	X	NO
PB.833.28|PB.833.4	WDR77|WDR77	0.01|0.99	PB.833.4	YES
PB.3388.12|PB.3388.6	CPOX|CPOX	0.01|0.99	PB.3388.6	YES
PB.5647.13|PB.5647.15	WDR46|WDR46	1.0|0.0	PB.5647.13	YES
PB.8119.2|PB.8119.3	MRRF|MRRF	0.95|0.05	PB.8119.2	YES
PB.14825.11|PB.14825.2|PB.14825.8	AKT2|AKT2|AKT2	0.03|0.94|0.04	PB.14825.2	YES
PB.12702.29|PB.12702.30|PB.12702.32|PB.12702.34|PB.12702.35	CENPT|CENPT|CENPT|CENPT|CENPT	0.02|0.93|0.01|0.01|0.03	PB.12702.30	YES
PB.16103.5|PB.16103.9	TBC1D10A|TBC1D10A	0.55|0.45	X	NO
PB.2025.3|PB.2025.4|PB.2025.8	AFTPH|AFTPH|AFTPH	0.02|0.13|0.85	X	NO
PB.4599.3|PB.4599.5|PB.4599.7	FASTKD3|FASTKD3|FASTKD3	0.94|0.05|0.01	PB.4599.3	YES
PB.6330.2|PB.6330.4	OSBPL3|OSBPL3	0.8|0.2	X	NO
PB.4176.12|PB.4176.4	NOA1|NOA1	0.0|1.0	PB.4176.4	YES
PB.526.1|PB.526.14|PB.526.20|PB.526.7|PB.526.8|PB.526.9	RNF220|RNF220|RNF220|RNF220|RNF220|RNF220	0.01|0.02|0.02|0.55|0.02|0.38	X	NO
PB.1128.20|PB.1128.24|PB.1128.6|PB.1128.61|PB.1128.72|PB.1128.96	CD1E|CD1E|CD1E|CD1E|CD1E|CD1E	0.05|0.01|0.82|0.06|0.03|0.01	X	NO
PB.307.4|PB.307.6|PB.307.8|PB.307.9	TMEM222|TMEM222|TMEM222|TMEM222	0.01|0.93|0.04|0.02	PB.307.6	YES
PB.6978.3|PB.6978.8|PB.6978.9	NUB1|NUB1|NUB1	0.03|0.85|0.12	X	NO
PB.4571.1|PB.4571.3|PB.4571.4	TRIP13|TRIP13|TRIP13	0.96|0.02|0.02	PB.4571.1	YES
PB.2720.14|PB.2720.2|PB.2720.22|PB.2720.28|PB.2720.3|PB.2720.34|PB.2720.6|PB.2720.8	RPE|RPE|RPE|RPE|RPE|RPE|RPE|RPE	0.05|0.89|0.01|0.01|0.01|0.01|0.01|0.01	X	NO
PB.11374.1|PB.11374.12|PB.11374.13|PB.11374.15|PB.11374.16|PB.11374.2|PB.11374.21|PB.11374.22|PB.11374.4|PB.11374.5|PB.11374.8	NUMB|NUMB|NUMB|NUMB|NUMB|NUMB|NUMB|NUMB|NUMB|NUMB|NUMB	0.66|0.02|0.01|0.08|0.02|0.03|0.02|0.02|0.01|0.08|0.06	X	NO
PB.9893.10|PB.9893.11|PB.9893.15|PB.9893.8	IFFO1|IFFO1|IFFO1|IFFO1	0.72|0.04|0.09|0.14	X	NO
PB.1909.11|PB.1909.2|PB.1909.3|PB.1909.9	ZFP36L2|ZFP36L2|ZFP36L2|ZFP36L2	0.13|0.13|0.33|0.4	X	NO
PB.12394.7|PB.12401.4|PB.12401.5	NOMO3|NOMO2|NOMO2	0.86|0.14|0.0	X	NO
PB.16282.1|PB.16282.3	PARVG|PARVG	0.02|0.98	PB.16282.3	YES
PB.6107.17|PB.6107.4	NUP43|NUP43	0.01|0.99	PB.6107.4	YES
PB.14006.10|PB.14006.16	AFG3L2|AFG3L2	0.98|0.02	PB.14006.10	YES
PB.11477.1|PB.11477.3|PB.11477.4	GOLGA5|GOLGA5|GOLGA5	0.94|0.02|0.03	PB.11477.1	YES
PB.5187.1|PB.5187.10|PB.5187.13|PB.5187.14|PB.5187.2	FBXO38|FBXO38|FBXO38|FBXO38|FBXO38	0.2|0.46|0.01|0.03|0.3	X	NO
PB.3231.15|PB.3231.37	APEH|APEH	0.02|0.98	PB.3231.37	YES
PB.5774.12|PB.5774.13	POLR1C|POLR1C	0.99|0.01	PB.5774.12	YES
PB.10167.1|PB.10167.3	MFSD5|MFSD5	0.97|0.03	PB.10167.1	YES
PB.13669.4|PB.13669.5|PB.13669.7	RAD51C|RAD51C|RAD51C	0.91|0.06|0.03	PB.13669.4	YES
PB.14365.21|PB.14365.8	GTF2F1|GTF2F1	0.01|0.99	PB.14365.8	YES
PB.259.23|PB.259.4	SRRM1|SRRM1	0.56|0.44	X	NO
PB.1911.1|PB.1911.2|PB.1911.4|PB.1911.6	DYNC2LI1|DYNC2LI1|DYNC2LI1|DYNC2LI1	0.04|0.04|0.83|0.08	X	NO
PB.6682.1|PB.6682.2	AGFG2|AGFG2	0.85|0.15	X	NO
PB.397.13|PB.397.2|PB.397.20|PB.397.6|PB.397.7	ZMYM1|ZMYM1|ZMYM1|ZMYM1|ZMYM1	0.26|0.21|0.16|0.11|0.26	X	NO
PB.3231.2|PB.3231.22|PB.3231.27|PB.3231.7	APEH|APEH|APEH|APEH	0.98|0.0|0.02|0.0	PB.3231.2	YES
PB.11894.1|PB.11894.11|PB.11894.2|PB.11894.5	MTFMT|MTFMT|MTFMT|MTFMT	0.89|0.02|0.01|0.09	X	NO
PB.1190.1|PB.1190.2|PB.1190.6	TADA1|TADA1|TADA1	0.99|0.0|0.0	PB.1190.1	YES
PB.686.16|PB.686.4	PRKACB|PRKACB	0.57|0.43	X	NO
PB.16655.1|PB.16655.9	SH3BGRL|SH3BGRL	1.0|0.0	PB.16655.1	YES
PB.13276.2|PB.13276.3	FLOT2|FLOT2	0.99|0.01	PB.13276.2	YES
PB.3015.1|PB.3015.7	RAB5A|RAB5A	0.98|0.02	PB.3015.1	YES
PB.12632.1|PB.12632.2	RSPRY1|RSPRY1	0.0|1.0	PB.12632.2	YES
PB.13308.2|PB.13308.3|PB.13308.6	TEFM|TEFM|TEFM	0.03|0.95|0.03	PB.13308.3	YES
PB.3393.1|PB.3393.7|PB.3393.9	TBC1D23|TBC1D23|TBC1D23	0.94|0.01|0.05	PB.3393.1	YES
PB.15531.5|PB.15531.6	PTPN1|PTPN1	0.24|0.76	X	NO
PB.13366.15|PB.13366.17|PB.13366.19|PB.13366.22|PB.13366.6	SYNRG|SYNRG|SYNRG|SYNRG|SYNRG	0.17|0.17|0.46|0.12|0.08	X	NO
PB.13075.2|PB.13075.22	XAF1|XAF1	0.94|0.06	PB.13075.2	YES
PB.16358.11|PB.16358.12|PB.16358.2|PB.16358.3|PB.16358.7|PB.16358.9	AKAP17A|AKAP17A|AKAP17A|AKAP17A|AKAP17A|AKAP17A	0.13|0.0|0.25|0.0|0.6|0.0	X	NO
PB.706.3|PB.706.4	KYAT3|KYAT3	0.76|0.24	X	NO
PB.1002.10|PB.1002.11|PB.1002.12|PB.1002.15|PB.1002.4	PIP5K1A|PIP5K1A|PIP5K1A|PIP5K1A|PIP5K1A	0.9|0.04|0.04|0.01|0.01	PB.1002.10	YES
PB.9657.1|PB.9657.4|PB.9657.8	CCDC82|CCDC82|CCDC82	0.91|0.08|0.01	PB.9657.1	YES
PB.14126.1|PB.14126.11|PB.14126.14|PB.14126.15|PB.14126.16|PB.14126.21|PB.14126.27|PB.14126.36|PB.14126.47|PB.14126.48|PB.14126.6|PB.14126.7	DYM|DYM|DYM|DYM|DYM|DYM|DYM|DYM|DYM|DYM|DYM|DYM	0.85|0.01|0.0|0.04|0.01|0.01|0.01|0.01|0.0|0.0|0.03|0.03	X	NO
PB.5704.16|PB.5704.22	MTCH1|MTCH1	0.39|0.61	X	NO
PB.13046.17|PB.13046.23|PB.13046.24|PB.13046.3|PB.13046.4	RNF167|RNF167|RNF167|RNF167|RNF167	0.01|0.0|0.0|0.95|0.03	PB.13046.3	YES
PB.8446.2|PB.8446.3|PB.8446.5	YME1L1|YME1L1|YME1L1	0.08|0.91|0.01	PB.8446.3	YES
PB.14635.13|PB.14635.4	DDX49|DDX49	0.01|0.99	PB.14635.4	YES
PB.8380.12|PB.8380.13|PB.8380.2|PB.8380.6	DHTKD1|DHTKD1|DHTKD1|DHTKD1	0.03|0.01|0.91|0.05	PB.8380.2	YES
PB.591.10|PB.591.2|PB.591.4	SCP2|SCP2|SCP2	0.02|0.95|0.03	PB.591.2	YES
PB.12216.11|PB.12216.12|PB.12216.4|PB.12216.9	WDR24|WDR24|WDR24|WDR24	0.01|0.02|0.94|0.03	PB.12216.4	YES
PB.10126.4|PB.10126.7	LIMA1|LIMA1	0.9|0.1	X	NO
PB.13800.6|PB.13800.9	RECQL5|RECQL5	0.18|0.82	X	NO
PB.6445.1|PB.6445.16|PB.6445.69	IKZF1|IKZF1|IKZF1	0.72|0.26|0.02	X	NO
PB.4541.1|PB.4541.2	UFSP2|UFSP2	0.02|0.98	PB.4541.2	YES
PB.1112.1|PB.1112.3|PB.1112.5|PB.1112.6|PB.1112.7	PRCC|PRCC|PRCC|PRCC|PRCC	0.91|0.05|0.01|0.01|0.02	PB.1112.1	YES
PB.10241.1|PB.10241.22|PB.10241.7	STAT6|STAT6|STAT6	0.94|0.01|0.05	PB.10241.1	YES
PB.2073.12|PB.2073.2	NAGK|NAGK	0.06|0.94	PB.2073.2	YES
PB.10112.1|PB.10112.3	MCRS1|MCRS1	0.98|0.02	PB.10112.1	YES
PB.11888.15|PB.11888.3|PB.11888.5	CSNK1G1|CSNK1G1|CSNK1G1	0.03|0.88|0.09	X	NO
PB.15211.15|PB.15211.20	IDH3B|IDH3B	0.88|0.12	X	NO
PB.6455.1|PB.6455.4	NIPSNAP2|NIPSNAP2	0.0|1.0	PB.6455.4	YES
PB.15845.1|PB.15845.2|PB.15845.3|PB.15845.4|PB.15845.6|PB.15845.8|PB.15845.9	ABCG1|ABCG1|ABCG1|ABCG1|ABCG1|ABCG1|ABCG1	0.46|0.03|0.05|0.05|0.09|0.27|0.03	X	NO
PB.5304.11|PB.5304.7	FAF2|FAF2	0.01|0.99	PB.5304.7	YES
PB.8566.1|PB.8566.2|PB.8566.3|PB.8566.4	PBLD|PBLD|PBLD|PBLD	0.5|0.17|0.17|0.17	X	NO
PB.12175.1|PB.12175.3|PB.12175.5	TARS3|TARS3|TARS3	0.12|0.75|0.12	X	NO
PB.16668.1|PB.16668.3	CENPI|CENPI	0.09|0.91	PB.16668.3	YES
PB.11874.14|PB.11874.9	LACTB|LACTB	0.15|0.85	X	NO
PB.5915.1|PB.5915.11|PB.5915.21	MMS22L|MMS22L|MMS22L	0.88|0.06|0.06	X	NO
PB.7179.1|PB.7179.2|PB.7179.25	TTI2|TTI2|TTI2	0.77|0.22|0.01	X	NO
PB.15335.1|PB.15335.4	NANP|NANP	0.23|0.77	X	NO
PB.15027.2|PB.15027.27|PB.15027.29|PB.15027.3|PB.15027.4	EMC10|EMC10|EMC10|EMC10|EMC10	0.19|0.01|0.01|0.79|0.01	X	NO
PB.504.11|PB.504.3|PB.504.5	ZNF691|ZNF691|ZNF691	0.04|0.48|0.48	X	NO
PB.385.19|PB.385.2|PB.385.3|PB.385.39	AK2|AK2|AK2|AK2	0.01|0.03|0.96|0.0	PB.385.3	YES
PB.4082.1|PB.4082.10|PB.4082.11|PB.4082.13|PB.4082.20|PB.4082.4|PB.4082.5	ZCCHC4|ZCCHC4|ZCCHC4|ZCCHC4|ZCCHC4|ZCCHC4|ZCCHC4	0.51|0.03|0.03|0.03|0.03|0.12|0.25	X	NO
PB.4778.4|PB.4778.8	CENPK|CENPK	0.66|0.34	X	NO
PB.7626.1|PB.7626.11|PB.7626.3	C8orf82|C8orf82|C8orf82	0.97|0.01|0.02	PB.7626.1	YES
PB.16652.1|PB.16652.2	ITM2A|ITM2A	0.12|0.88	X	NO
PB.7692.11|PB.7692.2	TTC39B|TTC39B	0.1|0.9	PB.7692.2	YES
PB.11802.1|PB.11802.3|PB.11802.4	TMOD2|TMOD2|TMOD2	0.04|0.07|0.89	X	NO
PB.431.10|PB.431.13|PB.431.2|PB.431.20|PB.431.27|PB.431.3|PB.431.32|PB.431.5|PB.431.7	MEAF6|MEAF6|MEAF6|MEAF6|MEAF6|MEAF6|MEAF6|MEAF6|MEAF6	0.13|0.0|0.8|0.0|0.0|0.01|0.0|0.04|0.0	X	NO
PB.15654.12|PB.15654.18|PB.15654.2|PB.15654.3|PB.15654.5	ZGPAT|ZGPAT|ZGPAT|ZGPAT|ZGPAT	0.03|0.06|0.12|0.01|0.78	X	NO
PB.4534.2|PB.4534.3|PB.4534.4|PB.4534.6|PB.4534.7|PB.4534.8	PRIMPOL|PRIMPOL|PRIMPOL|PRIMPOL|PRIMPOL|PRIMPOL	0.05|0.05|0.75|0.02|0.09|0.04	X	NO
PB.8404.10|PB.8404.11|PB.8404.2|PB.8404.3|PB.8404.5	NMT2|NMT2|NMT2|NMT2|NMT2	0.68|0.06|0.05|0.19|0.02	X	NO
PB.9478.14|PB.9478.2	RAD9A|RAD9A	0.5|0.5	X	NO
PB.16436.1|PB.16436.6	ATP6AP2|ATP6AP2	0.03|0.97	PB.16436.6	YES
PB.1230.1|PB.1230.6	VAMP4|VAMP4	0.88|0.12	X	NO
PB.16328.23|PB.16328.27|PB.16328.28|PB.16328.6	TRABD|TRABD|TRABD|TRABD	0.02|0.01|0.0|0.97	PB.16328.6	YES
PB.9005.2|PB.9005.3	PTDSS2|PTDSS2	0.1|0.9	X	NO
PB.5412.12|PB.5412.2	PAK1IP1|PAK1IP1	0.03|0.97	PB.5412.2	YES
PB.6277.1|PB.6277.5	RAC1|RAC1	0.01|0.99	PB.6277.5	YES
PB.2937.1|PB.2937.4|PB.2937.5|PB.2937.6|PB.2937.9	BRPF1|BRPF1|BRPF1|BRPF1|BRPF1	0.09|0.25|0.53|0.06|0.06	X	NO
PB.11654.11|PB.11654.18|PB.11654.2|PB.11654.32|PB.11654.35	ARHGAP11A|ARHGAP11A|ARHGAP11A|ARHGAP11A|ARHGAP11A	0.19|0.02|0.72|0.06|0.01	X	NO
PB.12718.12|PB.12718.13|PB.12718.15|PB.12718.2	UTP4|UTP4|UTP4|UTP4	0.97|0.01|0.02|0.01	PB.12718.12	YES
PB.1198.10|PB.1198.12|PB.1198.5	CD247|CD247|CD247	0.0|0.17|0.82	X	NO
PB.12303.1|PB.12303.10|PB.12303.13|PB.12303.14|PB.12303.15|PB.12303.2|PB.12303.3|PB.12303.4|PB.12303.6|PB.12303.7	ZNF263|ZNF263|ZNF263|ZNF263|ZNF263|ZNF263|ZNF263|ZNF263|ZNF263|ZNF263	0.03|0.01|0.01|0.03|0.02|0.25|0.24|0.31|0.07|0.02	X	NO
PB.16667.17|PB.16667.2|PB.16667.35|PB.16667.5	TRMT2B|TRMT2B|TRMT2B|TRMT2B	0.08|0.84|0.04|0.04	X	NO
PB.8762.52|PB.8762.54	ARHGAP19-SLIT1|ARHGAP19-SLIT1	0.86|0.14	X	NO
PB.788.1|PB.788.15|PB.788.19|PB.788.23|PB.788.6	HENMT1|HENMT1|HENMT1|HENMT1|HENMT1	0.92|0.04|0.01|0.02|0.01	PB.788.1	YES
PB.11759.1|PB.11759.2	GOLM2|GOLM2	0.51|0.49	X	NO
PB.15441.2|PB.15441.3|PB.15441.5|PB.15441.6	ACTR5|ACTR5|ACTR5|ACTR5	0.8|0.08|0.11|0.02	X	NO
PB.15737.12|PB.15737.2	USP16|USP16	0.8|0.2	X	NO
PB.12447.2|PB.12447.3|PB.12447.9	GGA2|GGA2|GGA2	0.01|0.98|0.01	PB.12447.3	YES
PB.5096.1|PB.5096.10|PB.5096.2|PB.5096.4|PB.5096.9	JADE2|JADE2|JADE2|JADE2|JADE2	0.03|0.05|0.66|0.14|0.12	X	NO
PB.11111.2|PB.11111.4	DHRS1|DHRS1	0.96|0.04	PB.11111.2	YES
PB.9058.1|PB.9058.2	TRIM21|TRIM21	0.98|0.02	PB.9058.1	YES
PB.7221.11|PB.7221.9	FNTA|FNTA	0.0|1.0	PB.7221.9	YES
PB.5721.6|PB.5721.7	MOCS1|MOCS1	0.18|0.82	X	NO
PB.13320.1|PB.13320.5	UTP6|UTP6	0.4|0.6	X	NO
PB.5832.1|PB.5832.29	LRRC1|LRRC1	0.95|0.05	PB.5832.1	YES
PB.8138.3|PB.8138.7	GOLGA1|GOLGA1	0.82|0.18	X	NO
PB.7402.1|PB.7402.8	POP1|POP1	0.96|0.04	PB.7402.1	YES
PB.3135.1|PB.3135.5	ABHD5|ABHD5	0.94|0.06	PB.3135.1	YES
PB.4860.1|PB.4860.2|PB.4860.3|PB.4860.6|PB.4860.8	GFM2|GFM2|GFM2|GFM2|GFM2	0.0|0.9|0.07|0.01|0.02	PB.4860.2	YES
PB.14229.12|PB.14229.19|PB.14229.2|PB.14229.4	MED16|MED16|MED16|MED16	0.0|0.01|0.98|0.0	PB.14229.2	YES
PB.3654.13|PB.3654.46	ARMC8|ARMC8	0.96|0.04	PB.3654.13	YES
PB.4003.16|PB.4003.2|PB.4003.6|PB.4003.7|PB.4003.8	JAKMIP1|JAKMIP1|JAKMIP1|JAKMIP1|JAKMIP1	0.0|0.82|0.12|0.01|0.04	X	NO
PB.16173.1|PB.16173.16|PB.16173.4|PB.16173.7	EIF3L|EIF3L|EIF3L|EIF3L	0.0|0.0|0.0|1.0	PB.16173.7	YES
PB.5760.1|PB.5760.3|PB.5760.8	KLC4|KLC4|KLC4	0.93|0.04|0.03	PB.5760.1	YES
PB.4943.3|PB.4943.6	SLF1|SLF1	0.96|0.04	PB.4943.3	YES
PB.14791.3|PB.14791.4|PB.14791.8	SIRT2|SIRT2|SIRT2	0.15|0.83|0.02	X	NO
PB.2014.1|PB.2014.11	MDH1|MDH1	1.0|0.0	PB.2014.1	YES
PB.6813.11|PB.6813.30|PB.6813.42	METTL2B|METTL2B|METTL2B	0.95|0.03|0.02	PB.6813.11	YES
PB.9211.24|PB.9211.4|PB.9211.6	TTC17|TTC17|TTC17	0.01|0.72|0.27	X	NO
PB.12924.2|PB.12924.6	GALNS|GALNS	0.04|0.96	PB.12924.6	YES
PB.2841.12|PB.2841.13|PB.2841.3	HJURP|HJURP|HJURP	0.0|0.01|0.99	PB.2841.3	YES
PB.13945.1|PB.13945.14	CD7|CD7	0.98|0.02	PB.13945.1	YES
PB.4359.1|PB.4359.7	MAD2L1|MAD2L1	1.0|0.0	PB.4359.1	YES
PB.12732.10|PB.12732.9	NOB1|NOB1	0.04|0.96	PB.12732.9	YES
PB.9370.2|PB.9370.6|PB.9370.7	ESRRA|ESRRA|ESRRA	0.82|0.14|0.04	X	NO
PB.13682.2|PB.13682.3|PB.13682.4|PB.13682.5|PB.13682.7	TUBD1|TUBD1|TUBD1|TUBD1|TUBD1	0.03|0.63|0.08|0.19|0.07	X	NO
PB.6920.4|PB.6920.5	TCAF1|TCAF1	0.74|0.26	X	NO
PB.11731.2|PB.11731.4	HAUS2|HAUS2	0.12|0.88	X	NO
PB.5207.2|PB.5207.4|PB.5207.5	RBM22|RBM22|RBM22	0.0|0.98|0.01	PB.5207.4	YES
PB.5938.1|PB.5938.8	QRSL1|QRSL1	0.99|0.01	PB.5938.1	YES
PB.11452.17|PB.11452.23|PB.11452.4	TDP1|TDP1|TDP1	0.94|0.01|0.05	PB.11452.17	YES
PB.2410.4|PB.2410.5	SMPD4|SMPD4	0.98|0.02	PB.2410.4	YES
PB.13231.1|PB.13231.5	AKAP10|AKAP10	0.93|0.07	PB.13231.1	YES
PB.16118.2|PB.16118.4	SMTN|SMTN	0.98|0.02	PB.16118.2	YES
PB.13442.29|PB.13442.3	STAT5B|STAT5B	0.05|0.95	PB.13442.3	YES
PB.14369.1|PB.14369.11|PB.14369.17	DENND1C|DENND1C|DENND1C	0.92|0.06|0.03	PB.14369.1	YES
PB.15841.1|PB.15841.2	ZBTB21|ZBTB21	0.43|0.57	X	NO
PB.12329.20|PB.12329.5	DNAJA3|DNAJA3	0.01|0.99	PB.12329.5	YES
PB.13252.1|PB.13252.11|PB.13252.12|PB.13252.8	LGALS9|LGALS9|LGALS9|LGALS9	0.0|0.33|0.63|0.03	X	NO
PB.13572.2|PB.13572.5|PB.13572.7	OSBPL7|OSBPL7|OSBPL7	0.09|0.77|0.14	X	NO
PB.3618.1|PB.3618.12|PB.3618.14|PB.3618.16|PB.3618.19|PB.3618.21|PB.3618.22|PB.3618.23|PB.3618.26|PB.3618.28|PB.3618.3|PB.3618.34|PB.3618.37|PB.3618.40|PB.3618.41|PB.3618.44|PB.3618.7	IFT122|IFT122|IFT122|IFT122|IFT122|IFT122|IFT122|IFT122|IFT122|IFT122|IFT122|IFT122|IFT122|IFT122|IFT122|IFT122|IFT122	0.45|0.01|0.06|0.01|0.01|0.02|0.03|0.02|0.0|0.0|0.35|0.03|0.0|0.0|0.0|0.0|0.0	X	NO
PB.16016.11|PB.16016.3	PRAME|PRAME	0.02|0.98	PB.16016.3	YES
PB.12339.1|PB.12339.10|PB.12339.14|PB.12339.5|PB.12339.6|PB.12339.7|PB.12339.9	GLYR1|GLYR1|GLYR1|GLYR1|GLYR1|GLYR1|GLYR1	0.01|0.01|0.25|0.53|0.13|0.05|0.02	X	NO
PB.2540.1|PB.2540.21	MAP3K20|MAP3K20	0.98|0.02	PB.2540.1	YES
PB.16116.2|PB.16116.6|PB.16116.7	MORC2|MORC2|MORC2	0.84|0.08|0.08	X	NO
PB.1141.1|PB.1141.10	PEA15|PEA15	0.99|0.01	PB.1141.1	YES
PB.224.16|PB.224.5	CDC42|CDC42	0.08|0.92	PB.224.5	YES
PB.12758.1|PB.12758.6|PB.12758.8	TXNL4B|TXNL4B|TXNL4B	0.93|0.04|0.03	PB.12758.1	YES
PB.8201.11|PB.8201.13|PB.8201.4|PB.8201.5|PB.8201.7	SPOUT1|SPOUT1|SPOUT1|SPOUT1|SPOUT1	0.06|0.04|0.03|0.05|0.82	X	NO
PB.7580.1|PB.7580.14|PB.7580.17|PB.7580.2|PB.7580.9	GSDMD|GSDMD|GSDMD|GSDMD|GSDMD	0.81|0.16|0.01|0.01|0.01	X	NO
PB.8606.1|PB.8606.11|PB.8606.2|PB.8606.26|PB.8606.29|PB.8606.30|PB.8606.31|PB.8606.36|PB.8606.4|PB.8606.56|PB.8606.63	PSAP|PSAP|PSAP|PSAP|PSAP|PSAP|PSAP|PSAP|PSAP|PSAP|PSAP	0.99|0.0|0.0|0.0|0.0|0.0|0.0|0.0|0.0|0.0|0.0	PB.8606.1	YES
PB.5822.8|PB.5822.9	FBXO9|FBXO9	0.96|0.04	PB.5822.8	YES
PB.11017.1|PB.11017.11|PB.11017.23|PB.11017.5	PCID2|PCID2|PCID2|PCID2	0.49|0.5|0.0|0.0	X	NO
PB.1077.3|PB.1077.30	DAP3|DAP3	0.9|0.1	PB.1077.3	YES
PB.11887.3|PB.11887.5|PB.11887.6	TRIP4|TRIP4|TRIP4	0.02|0.95|0.03	PB.11887.5	YES
PB.14540.1|PB.14540.12|PB.14540.2|PB.14540.4	ADGRE5|ADGRE5|ADGRE5|ADGRE5	0.24|0.12|0.12|0.53	X	NO
PB.10254.15|PB.10254.16|PB.10254.8	ARHGAP9|ARHGAP9|ARHGAP9	0.95|0.03|0.02	PB.10254.15	YES
PB.11927.1|PB.11927.18	KIF23|KIF23	0.75|0.25	X	NO
PB.15969.13|PB.15969.2	COMT|COMT	0.03|0.97	PB.15969.2	YES
PB.6323.11|PB.6323.6	TRA2A|TRA2A	0.01|0.99	PB.6323.6	YES
PB.13063.15|PB.13063.5	DERL2|DERL2	0.01|0.99	PB.13063.5	YES
PB.3402.10|PB.3402.6	PCNP|PCNP	0.01|0.99	PB.3402.6	YES
PB.15023.4|PB.15023.6	VRK3|VRK3	0.91|0.09	PB.15023.4	YES
PB.5612.3|PB.5612.5|PB.5612.6	ATF6B|ATF6B|ATF6B	0.02|0.97|0.02	PB.5612.5	YES
PB.5957.3|PB.5957.4|PB.5957.41|PB.5957.7|PB.5957.9	CEP57L1|CEP57L1|CEP57L1|CEP57L1|CEP57L1	0.09|0.71|0.02|0.08|0.1	X	NO
PB.4636.1|PB.4636.11|PB.4636.17|PB.4636.18|PB.4636.3|PB.4636.7	DROSHA|DROSHA|DROSHA|DROSHA|DROSHA|DROSHA	0.23|0.03|0.05|0.03|0.34|0.32	X	NO
PB.1586.1|PB.1586.4	RBM34|RBM34	0.98|0.02	PB.1586.1	YES
PB.4874.13|PB.4874.3|PB.4874.6|PB.4874.8|PB.4874.9	POC5|POC5|POC5|POC5|POC5	0.17|0.1|0.02|0.68|0.03	X	NO
PB.11997.1|PB.11997.8	HMG20A|HMG20A	1.0|0.0	PB.11997.1	YES
PB.315.10|PB.315.14|PB.315.4|PB.315.6|PB.315.8	FAM76A|FAM76A|FAM76A|FAM76A|FAM76A	0.3|0.02|0.02|0.65|0.02	X	NO
PB.4269.6|PB.4269.9	PDLIM5|PDLIM5	0.08|0.92	PB.4269.9	YES
PB.3801.1|PB.3801.2|PB.3801.6	MCCC1|MCCC1|MCCC1	0.03|0.95|0.01	PB.3801.2	YES
PB.1154.10|PB.1154.13	USF1|USF1	0.98|0.02	PB.1154.10	YES
PB.5965.5|PB.5965.6	SMPD2|SMPD2	0.09|0.91	PB.5965.6	YES
PB.16350.4|PB.16350.5|PB.2353.11|PB.2353.6	RABL2B|RABL2B|RABL2A|RABL2A	0.03|0.93|0.02|0.03	PB.16350.5	YES
PB.11783.19|PB.11783.36	DUT|DUT	0.7|0.3	X	NO
PB.2722.4|PB.2722.5	IDH1|IDH1	1.0|0.0	PB.2722.4	YES
PB.14236.1|PB.14236.10	WDR18|WDR18	1.0|0.0	PB.14236.1	YES
PB.9479.13|PB.9479.17|PB.9479.5	TBC1D10C|TBC1D10C|TBC1D10C	0.04|0.01|0.95	PB.9479.5	YES
PB.6844.1|PB.6844.11	CHCHD3|CHCHD3	1.0|0.0	PB.6844.1	YES
PB.4473.10|PB.4473.2	ETFDH|ETFDH	0.01|0.99	PB.4473.2	YES
PB.3648.10|PB.3648.17|PB.3648.19|PB.3648.2|PB.3648.21|PB.3648.22|PB.3648.24|PB.3648.3|PB.3648.4	PCCB|PCCB|PCCB|PCCB|PCCB|PCCB|PCCB|PCCB|PCCB	0.0|0.0|0.03|0.0|0.01|0.0|0.0|0.95|0.0	PB.3648.3	YES
PB.4533.12|PB.4533.2	CENPU|CENPU	0.0|1.0	PB.4533.2	YES
PB.8002.13|PB.8002.20|PB.8002.7	ANP32B|ANP32B|ANP32B	0.0|0.0|1.0	PB.8002.7	YES
PB.9336.13|PB.9336.5|PB.9336.7|PB.9336.8	STX5|STX5|STX5|STX5	0.01|0.96|0.02|0.01	PB.9336.5	YES
PB.1861.10|PB.1861.3|PB.1861.4|PB.1861.5	TTC27|TTC27|TTC27|TTC27	0.01|0.02|0.93|0.04	PB.1861.4	YES
PB.6832.7|PB.6832.9	ZC3HC1|ZC3HC1	0.95|0.05	PB.6832.7	YES
PB.5725.1|PB.5725.11|PB.5725.2|PB.5725.4	NFYA|NFYA|NFYA|NFYA	0.02|0.07|0.76|0.16	X	NO
PB.5756.1|PB.5756.13|PB.5756.3|PB.5756.6|PB.5756.9	KLHDC3|KLHDC3|KLHDC3|KLHDC3|KLHDC3	0.96|0.0|0.02|0.0|0.01	PB.5756.1	YES
PB.15727.1|PB.15727.2|PB.15727.3	MRPL39|MRPL39|MRPL39	0.03|0.94|0.03	PB.15727.2	YES
PB.1444.1|PB.1444.15|PB.1444.17|PB.1444.18|PB.1444.7|PB.1444.8	TATDN3|TATDN3|TATDN3|TATDN3|TATDN3|TATDN3	0.01|0.05|0.01|0.01|0.01|0.89	X	NO
PB.1605.1|PB.1605.14|PB.1605.2	EXO1|EXO1|EXO1	0.92|0.02|0.06	PB.1605.1	YES
PB.13761.21|PB.13761.3|PB.13761.6	COG1|COG1|COG1	0.0|0.02|0.98	PB.13761.6	YES
PB.149.1|PB.149.9	MFN2|MFN2	0.99|0.01	PB.149.1	YES
PB.3287.1|PB.3287.13	WDR82|WDR82	0.99|0.01	PB.3287.1	YES
PB.16734.2|PB.16734.3	UPF3B|UPF3B	0.15|0.85	X	NO
PB.15082.2|PB.15082.4	LENG8|LENG8	0.89|0.11	X	NO
PB.13917.3|PB.13917.4	MCRIP1|MCRIP1	0.98|0.02	PB.13917.3	YES
PB.15296.23|PB.15296.3	MGME1|MGME1	0.01|0.99	PB.15296.3	YES
PB.597.2|PB.597.3|PB.597.4	CPT2|CPT2|CPT2	0.07|0.9|0.03	X	NO
PB.12087.2|PB.12087.3|PB.12087.5|PB.12087.7	MFGE8|MFGE8|MFGE8|MFGE8	0.95|0.01|0.04|0.01	PB.12087.2	YES
PB.11718.1|PB.11718.2|PB.11718.3	NDUFAF1|NDUFAF1|NDUFAF1	0.05|0.92|0.03	PB.11718.2	YES
PB.4849.4|PB.4849.8	MCCC2|MCCC2	0.98|0.02	PB.4849.4	YES
PB.12018.1|PB.12018.11|PB.12018.13|PB.12018.3|PB.12018.7	ZFAND6|ZFAND6|ZFAND6|ZFAND6|ZFAND6	0.94|0.0|0.0|0.01|0.04	PB.12018.1	YES
PB.13660.29|PB.13660.6	SRSF1|SRSF1	0.01|0.99	PB.13660.6	YES
PB.13928.15|PB.13928.23	PYCR1|PYCR1	0.97|0.03	PB.13928.15	YES
PB.6303.3|PB.6303.4	ANKMY2|ANKMY2	0.98|0.02	PB.6303.3	YES
PB.10090.11|PB.10090.13|PB.10090.14|PB.10090.2|PB.10090.23|PB.10090.4	KANSL2|KANSL2|KANSL2|KANSL2|KANSL2|KANSL2	0.11|0.01|0.01|0.68|0.02|0.18	X	NO
PB.11865.2|PB.11865.23|PB.11865.26|PB.11865.32	ICE2|ICE2|ICE2|ICE2	0.94|0.02|0.02|0.01	PB.11865.2	YES
PB.12269.1|PB.12269.12|PB.12269.16|PB.12269.17|PB.12269.2|PB.12269.8	CCNF|CCNF|CCNF|CCNF|CCNF|CCNF	0.96|0.02|0.0|0.01|0.0|0.0	PB.12269.1	YES
PB.10437.23|PB.10437.3|PB.10437.5|PB.10437.7	CRY1|CRY1|CRY1|CRY1	0.0|0.02|0.97|0.01	PB.10437.5	YES
PB.13277.3|PB.13277.6|PB.13277.7|PB.13277.9	ERAL1|ERAL1|ERAL1|ERAL1	0.96|0.02|0.01|0.01	PB.13277.3	YES
PB.16375.10|PB.16375.11|PB.16375.2|PB.16375.3|PB.16375.4|PB.16375.6|PB.16375.7|PB.16375.9	MSL3|MSL3|MSL3|MSL3|MSL3|MSL3|MSL3|MSL3	0.01|0.12|0.01|0.05|0.3|0.01|0.05|0.45	X	NO
PB.7554.2|PB.7554.4|PB.7554.5	DENND3|DENND3|DENND3	0.53|0.35|0.12	X	NO
PB.1120.1|PB.1120.13|PB.1120.18|PB.1120.9	CD1D|CD1D|CD1D|CD1D	0.96|0.03|0.01|0.01	PB.1120.1	YES
PB.2235.1|PB.2235.4|PB.2235.5	LMAN2L|LMAN2L|LMAN2L	0.01|0.02|0.96	PB.2235.5	YES
PB.12409.7|PB.12409.8	GDE1|GDE1	0.01|0.99	PB.12409.8	YES
PB.10366.4|PB.10366.5	VEZT|VEZT	0.52|0.48	X	NO
PB.10804.5|PB.10804.7	NAA16|NAA16	0.77|0.23	X	NO
PB.525.12|PB.525.14|PB.525.16|PB.525.17|PB.525.3|PB.525.8|PB.525.9	ERI3|ERI3|ERI3|ERI3|ERI3|ERI3|ERI3	0.18|0.02|0.13|0.02|0.05|0.04|0.56	X	NO
PB.7088.1|PB.7088.9	CNOT7|CNOT7	0.83|0.17	X	NO
PB.10423.1|PB.10423.5	CHST11|CHST11	0.5|0.5	X	NO
PB.9985.1|PB.9985.10	STRAP|STRAP	1.0|0.0	PB.9985.1	YES
PB.10893.19|PB.10893.5	CKAP2|CKAP2	0.01|0.99	PB.10893.5	YES
PB.15822.1|PB.15822.7|PB.15822.8|PB.15822.9	PSMG1|PSMG1|PSMG1|PSMG1	0.9|0.01|0.03|0.07	X	NO
PB.8940.1|PB.8940.4	HMX3|HMX3	0.91|0.09	PB.8940.1	YES
PB.10031.10|PB.10031.11|PB.10031.13|PB.10031.14|PB.10031.3|PB.10031.4|PB.10031.9	DDX11|DDX11|DDX11|DDX11|DDX11|DDX11|DDX11	0.02|0.01|0.85|0.01|0.01|0.01|0.09	X	NO
PB.10892.38|PB.10892.5	ALG11|ALG11	0.02|0.98	PB.10892.5	YES
PB.9322.1|PB.9322.2	B3GAT3|B3GAT3	0.06|0.94	PB.9322.2	YES
PB.11943.13|PB.11943.22|PB.11943.4|PB.11943.7	HEXA|HEXA|HEXA|HEXA	0.08|0.01|0.9|0.01	X	NO
PB.12777.1|PB.12777.3|PB.12777.7	ZNRF1|ZNRF1|ZNRF1	0.92|0.06|0.02	PB.12777.1	YES
PB.5400.3|PB.5400.8	LYRM4|LYRM4	0.85|0.15	X	NO
PB.9078.10|PB.9078.4	ILK|ILK	0.01|0.99	PB.9078.4	YES
PB.1714.1|PB.1714.12	IAH1|IAH1	0.98|0.02	PB.1714.1	YES
PB.5754.1|PB.5754.8	PEX6|PEX6	0.96|0.04	PB.5754.1	YES
PB.8195.29|PB.8195.30|PB.8195.6	WDR34|WDR34|WDR34	0.69|0.15|0.15	X	NO
PB.1067.10|PB.1067.11|PB.1067.24	CLK2|CLK2|CLK2	0.01|0.97|0.01	PB.1067.11	YES
PB.10382.20|PB.10382.22|PB.10382.25|PB.10382.4	NEDD1|NEDD1|NEDD1|NEDD1	0.09|0.1|0.28|0.52	X	NO
PB.1049.10|PB.1049.17	FLAD1|FLAD1	0.95|0.05	PB.1049.10	YES
PB.5931.2|PB.5931.9	HACE1|HACE1	0.88|0.12	X	NO
PB.11881.13|PB.11881.23|PB.11881.3|PB.11881.5	USP3|USP3|USP3|USP3	0.05|0.01|0.94|0.01	PB.11881.3	YES
PB.5889.2|PB.5889.21|PB.5889.9	RARS2|RARS2|RARS2	0.97|0.01|0.02	PB.5889.2	YES
PB.13895.15|PB.13895.16|PB.13895.17|PB.13895.6|PB.13895.9	TEPSIN|TEPSIN|TEPSIN|TEPSIN|TEPSIN	0.15|0.54|0.21|0.02|0.07	X	NO
PB.3673.13|PB.3673.9	RASA2|RASA2	0.01|0.99	PB.3673.9	YES
PB.16488.5|PB.16488.6	TIMM17B|TIMM17B	0.12|0.88	X	NO
PB.8894.15|PB.8894.17|PB.8894.19|PB.8894.2|PB.8894.20|PB.8894.24|PB.8894.32|PB.8894.35|PB.8894.36|PB.8894.8|PB.8894.9	ABLIM1|ABLIM1|ABLIM1|ABLIM1|ABLIM1|ABLIM1|ABLIM1|ABLIM1|ABLIM1|ABLIM1|ABLIM1	0.07|0.01|0.01|0.09|0.08|0.01|0.02|0.01|0.01|0.02|0.69	X	NO
PB.1007.1|PB.1007.10	RFX5|RFX5	1.0|0.0	PB.1007.1	YES
PB.5459.4|PB.5459.8	KDM1B|KDM1B	0.11|0.89	X	NO
PB.556.2|PB.556.4|PB.556.8	LRRC41|LRRC41|LRRC41	0.98|0.01|0.01	PB.556.2	YES
PB.14048.10|PB.14048.13|PB.14048.2|PB.14048.4|PB.14048.7	RMC1|RMC1|RMC1|RMC1|RMC1	0.01|0.02|0.01|0.95|0.02	PB.14048.4	YES
PB.9870.1|PB.9870.6|PB.9870.9	FOXM1|FOXM1|FOXM1	0.22|0.44|0.34	X	NO
PB.151.1|PB.151.3	TNFRSF8|TNFRSF8	0.97|0.03	PB.151.1	YES
PB.11725.18|PB.11725.19|PB.11725.2|PB.11725.38|PB.11725.9	VPS39|VPS39|VPS39|VPS39|VPS39	0.95|0.01|0.01|0.01|0.02	PB.11725.18	YES
PB.749.1|PB.749.4	GCLM|GCLM	0.82|0.18	X	NO
PB.8623.1|PB.8623.3	PPP3CB|PPP3CB	0.07|0.93	PB.8623.3	YES
PB.11369.1|PB.11369.3	PSEN1|PSEN1	0.06|0.94	PB.11369.3	YES
PB.6422.1|PB.6422.4|PB.6422.8	YKT6|YKT6|YKT6	0.01|0.93|0.06	PB.6422.4	YES
PB.4924.4|PB.4924.7|PB.4924.8	CCNH|CCNH|CCNH	0.98|0.01|0.01	PB.4924.4	YES
PB.8671.1|PB.8671.3|PB.8671.6	PRXL2A|PRXL2A|PRXL2A	0.76|0.24|0.01	X	NO
PB.13710.19|PB.13710.6|PB.13710.8	STRADA|STRADA|STRADA	0.68|0.21|0.11	X	NO
PB.16352.2|PB.16872.11|PB.16872.12	GTPBP6|GTPBP6|GTPBP6	0.97|0.02|0.01	PB.16352.2	YES
PB.14651.21|PB.14651.4|PB.14651.7	ATP13A1|ATP13A1|ATP13A1	0.03|0.03|0.94	PB.14651.7	YES
PB.8313.1|PB.8313.13|PB.8313.3|PB.8313.4|PB.8313.5|PB.8313.6	MAN1B1|MAN1B1|MAN1B1|MAN1B1|MAN1B1|MAN1B1	0.01|0.93|0.03|0.02|0.01|0.01	PB.8313.13	YES
PB.9157.14|PB.9157.17|PB.9157.2	PRMT3|PRMT3|PRMT3	0.01|0.02|0.98	PB.9157.2	YES
PB.13354.1|PB.13354.3|PB.13354.4	DHRS11|DHRS11|DHRS11	0.03|0.83|0.14	X	NO
PB.11647.1|PB.11647.2|PB.11647.5|PB.11647.8	FAN1|FAN1|FAN1|FAN1	0.29|0.05|0.61|0.04	X	NO
PB.3800.1|PB.3800.17	DCUN1D1|DCUN1D1	0.99|0.01	PB.3800.1	YES
PB.1483.2|PB.1483.5	CNIH4|CNIH4	0.02|0.98	PB.1483.5	YES
PB.6216.60|PB.6216.72	GET4|GET4	1.0|0.0	PB.6216.60	YES
PB.7650.12|PB.7650.13|PB.7650.16|PB.7650.19	SMARCA2|SMARCA2|SMARCA2|SMARCA2	0.13|0.6|0.13|0.13	X	NO
PB.16075.18|PB.16075.19|PB.16075.4	CHEK2|CHEK2|CHEK2	0.01|0.02|0.97	PB.16075.4	YES
PB.13659.10|PB.13659.14|PB.13659.16|PB.13659.19|PB.13659.2|PB.13659.25|PB.13659.26|PB.13659.28|PB.13659.5|PB.13659.6	MSI2|MSI2|MSI2|MSI2|MSI2|MSI2|MSI2|MSI2|MSI2|MSI2	0.27|0.02|0.01|0.01|0.38|0.08|0.04|0.06|0.03|0.1	X	NO
PB.1300.10|PB.1300.11	IVNS1ABP|IVNS1ABP	0.97|0.03	PB.1300.10	YES
PB.8116.1|PB.8116.8	PDCL|PDCL	0.94|0.06	PB.8116.1	YES
PB.1270.10|PB.1270.2|PB.1270.3|PB.1270.4|PB.1270.5|PB.1270.8|PB.1270.9	QSOX1|QSOX1|QSOX1|QSOX1|QSOX1|QSOX1|QSOX1	0.4|0.01|0.02|0.49|0.08|0.01|0.0	X	NO
PB.2641.1|PB.2641.2	COQ10B|COQ10B	0.03|0.97	PB.2641.2	YES
PB.6398.12|PB.6398.19|PB.6398.2|PB.6398.3|PB.6398.9	VPS41|VPS41|VPS41|VPS41|VPS41	0.0|0.01|0.0|0.97|0.01	PB.6398.3	YES
PB.12296.15|PB.12296.6	THOC6|THOC6	0.01|0.99	PB.12296.6	YES
PB.7713.2|PB.7713.6	CAAP1|CAAP1	0.99|0.01	PB.7713.2	YES
PB.5197.105|PB.5197.112|PB.5197.23|PB.5197.3|PB.5197.8	CSNK1A1|CSNK1A1|CSNK1A1|CSNK1A1|CSNK1A1	0.0|0.03|0.0|0.75|0.21	X	NO
PB.1158.11|PB.1158.15|PB.1158.16|PB.1158.3	NIT1|NIT1|NIT1|NIT1	0.05|0.07|0.02|0.86	X	NO
PB.15412.1|PB.15412.12	AAR2|AAR2	0.99|0.01	PB.15412.1	YES
PB.2857.44|PB.2857.46|PB.2857.60|PB.2857.63|PB.2857.64	SCLY|SCLY|SCLY|SCLY|SCLY	0.01|0.08|0.01|0.11|0.78	X	NO
PB.6250.5|PB.6250.6	CARD11|CARD11	0.25|0.75	X	NO
PB.1103.6|PB.1103.7	GPATCH4|GPATCH4	0.05|0.95	PB.1103.7	YES
PB.7126.3|PB.7126.6	NKX3-1|NKX3-1	0.03|0.97	PB.7126.6	YES
PB.420.2|PB.420.4|PB.420.5	MAP7D1|MAP7D1|MAP7D1	0.13|0.08|0.79	X	NO
PB.11211.3|PB.11211.5	TXNDC16|TXNDC16	0.96|0.04	PB.11211.3	YES
PB.16492.13|PB.16492.15|PB.16492.17|PB.16492.3|PB.16492.8	OTUD5|OTUD5|OTUD5|OTUD5|OTUD5	0.04|0.02|0.03|0.82|0.09	X	NO
PB.6032.1|PB.6032.2	L3MBTL3|L3MBTL3	0.45|0.55	X	NO
PB.9907.1|PB.9907.3|PB.9907.6	CDCA3|CDCA3|CDCA3	0.05|0.03|0.93	PB.9907.6	YES
PB.755.3|PB.755.6	ABCD3|ABCD3	0.01|0.99	PB.755.6	YES
PB.176.3|PB.176.7	FBXO42|FBXO42	0.97|0.03	PB.176.3	YES
PB.12557.10|PB.12557.4|PB.12557.5	PHKG2|PHKG2|PHKG2	0.03|0.95|0.02	PB.12557.4	YES
PB.6428.38|PB.6428.47	TMED4|TMED4	0.22|0.78	X	NO
PB.5637.3|PB.5637.4|PB.5637.5	SLC39A7|SLC39A7|SLC39A7	0.33|0.33|0.33	X	NO
PB.14439.25|PB.14439.28	ICAM3|ICAM3	0.99|0.01	PB.14439.25	YES
PB.3622.1|PB.3622.10|PB.3622.12|PB.3622.14|PB.3622.2|PB.3622.22|PB.3622.25|PB.3622.27|PB.3622.28|PB.3622.29|PB.3622.31|PB.3622.33|PB.3622.49|PB.3622.5|PB.3622.8|PB.3622.9	ATP2C1|ATP2C1|ATP2C1|ATP2C1|ATP2C1|ATP2C1|ATP2C1|ATP2C1|ATP2C1|ATP2C1|ATP2C1|ATP2C1|ATP2C1|ATP2C1|ATP2C1|ATP2C1	0.06|0.06|0.23|0.36|0.01|0.03|0.02|0.0|0.02|0.09|0.04|0.02|0.0|0.0|0.03|0.01	X	NO
PB.4982.1|PB.4982.10	FER|FER	0.9|0.1	PB.4982.1	YES
PB.7384.1|PB.7384.19|PB.7384.2	CCNE2|CCNE2|CCNE2	0.0|0.01|0.99	PB.7384.2	YES
PB.3818.10|PB.3818.8	ABCF3|ABCF3	0.99|0.01	PB.3818.10	YES
PB.4062.1|PB.4062.15	QDPR|QDPR	0.98|0.02	PB.4062.1	YES
PB.12709.12|PB.12709.18|PB.12709.29|PB.12709.32|PB.12709.7	NFATC3|NFATC3|NFATC3|NFATC3|NFATC3	0.36|0.14|0.21|0.14|0.14	X	NO
PB.8950.20|PB.8950.24|PB.8950.37	EEF1AKMT2|EEF1AKMT2|EEF1AKMT2	0.9|0.07|0.03	X	NO
PB.16642.1|PB.16642.14	MAGT1|MAGT1	0.99|0.01	PB.16642.1	YES
PB.9525.12|PB.9525.13|PB.9525.14|PB.9525.3|PB.9525.4|PB.9525.6	RNF121|RNF121|RNF121|RNF121|RNF121|RNF121	0.02|0.04|0.04|0.01|0.03|0.85	X	NO
PB.4629.1|PB.4629.6	ZNF622|ZNF622	0.99|0.01	PB.4629.1	YES
PB.11094.10|PB.11094.4|PB.11094.6	DCAF11|DCAF11|DCAF11	0.17|0.82|0.01	X	NO
PB.8301.10|PB.8301.11|PB.8301.3|PB.8301.4|PB.8301.5|PB.8301.6|PB.8301.9	TRAF2|TRAF2|TRAF2|TRAF2|TRAF2|TRAF2|TRAF2	0.02|0.0|0.01|0.95|0.01|0.0|0.01	PB.8301.4	YES
PB.11986.12|PB.11986.3|PB.11986.4|PB.11986.5|PB.11986.8	UBE2Q2|UBE2Q2|UBE2Q2|UBE2Q2|UBE2Q2	0.08|0.54|0.06|0.15|0.17	X	NO
PB.10591.1|PB.10591.20	RNF34|RNF34	0.15|0.85	X	NO
PB.15908.1|PB.15908.27	LSS|LSS	0.99|0.01	PB.15908.1	YES
PB.4505.1|PB.4505.15|PB.4505.5|PB.4505.6	CEP44|CEP44|CEP44|CEP44	0.82|0.03|0.03|0.13	X	NO
PB.10495.11|PB.10495.4	BRAP|BRAP	0.03|0.97	PB.10495.4	YES
PB.12927.4|PB.12927.7|PB.12927.8	CBFA2T3|CBFA2T3|CBFA2T3	0.03|0.59|0.38	X	NO
PB.5451.4|PB.5451.6|PB.5451.7|PB.5451.9	DTNBP1|DTNBP1|DTNBP1|DTNBP1	0.86|0.04|0.07|0.03	X	NO
PB.6633.1|PB.6633.2	ASNS|ASNS	0.0|1.0	PB.6633.2	YES
PB.16131.10|PB.16131.15|PB.16131.21|PB.16131.24|PB.16131.26|PB.16131.4|PB.16131.5|PB.16131.8|PB.16131.9	PISD|PISD|PISD|PISD|PISD|PISD|PISD|PISD|PISD	0.2|0.01|0.7|0.03|0.01|0.03|0.01|0.01|0.01	X	NO
PB.1019.12|PB.1019.15|PB.1019.3|PB.1019.5	CHTOP|CHTOP|CHTOP|CHTOP	0.9|0.04|0.01|0.05	X	NO
PB.5855.20|PB.5855.23|PB.5855.31|PB.5855.5|PB.5855.7	SENP6|SENP6|SENP6|SENP6|SENP6	0.41|0.41|0.05|0.07|0.07	X	NO
PB.10786.1|PB.10786.5	ALG5|ALG5	0.97|0.03	PB.10786.1	YES
PB.16479.2|PB.16479.3|PB.16479.5|PB.16479.6	FTSJ1|FTSJ1|FTSJ1|FTSJ1	0.7|0.28|0.01|0.01	X	NO
PB.635.10|PB.635.11|PB.635.21|PB.635.25|PB.635.3|PB.635.6	ALG6|ALG6|ALG6|ALG6|ALG6|ALG6	0.0|0.01|0.02|0.02|0.93|0.01	PB.635.3	YES
PB.6231.12|PB.6231.22|PB.6231.9	MAD1L1|MAD1L1|MAD1L1	0.15|0.01|0.84	X	NO
PB.6553.2|PB.6553.3|PB.6553.4|PB.6553.5|PB.6553.6|PB.6553.7	TMEM120A|TMEM120A|TMEM120A|TMEM120A|TMEM120A|TMEM120A	0.06|0.03|0.13|0.69|0.04|0.06	X	NO
PB.923.3|PB.923.4	POLR3C|POLR3C	0.84|0.16	X	NO
PB.11954.1|PB.11954.5	STOML1|STOML1	0.06|0.94	PB.11954.5	YES
PB.8675.1|PB.8675.2|PB.8675.3	MAT1A|MAT1A|MAT1A	0.7|0.22|0.07	X	NO
PB.7448.1|PB.7448.10	EBAG9|EBAG9	0.98|0.02	PB.7448.1	YES
PB.6031.10|PB.6031.5	PTPRK|PTPRK	0.1|0.9	PB.6031.5	YES
PB.9297.1|PB.9297.5	CD5|CD5	0.99|0.01	PB.9297.1	YES
PB.9426.13|PB.9426.4|PB.9426.5	FIBP|FIBP|FIBP	0.01|0.89|0.11	X	NO
PB.10626.23|PB.10626.4	ARL6IP4|ARL6IP4	0.05|0.95	PB.10626.4	YES
PB.470.2|PB.470.5	ZMPSTE24|ZMPSTE24	0.98|0.02	PB.470.2	YES
PB.15198.1|PB.15198.6|PB.15198.9	NSFL1C|NSFL1C|NSFL1C	0.96|0.0|0.04	PB.15198.1	YES
PB.14621.1|PB.14621.15|PB.14621.5	LSM4|LSM4|LSM4	0.97|0.0|0.03	PB.14621.1	YES
PB.4463.13|PB.4463.8|PB.4463.9	TMEM131L|TMEM131L|TMEM131L	0.02|0.51|0.47	X	NO
PB.11843.22|PB.11843.43|PB.11843.73	TCF12|TCF12|TCF12	0.95|0.03|0.02	PB.11843.22	YES
PB.16309.5|PB.16309.6	GRAMD4|GRAMD4	0.29|0.71	X	NO
PB.9299.19|PB.9299.2|PB.9299.8	TKFC|TKFC|TKFC	0.05|0.94|0.01	PB.9299.2	YES
PB.3320.10|PB.3320.12|PB.3320.18|PB.3320.19|PB.3320.29|PB.3320.4|PB.3320.8	SLMAP|SLMAP|SLMAP|SLMAP|SLMAP|SLMAP|SLMAP	0.17|0.28|0.14|0.14|0.07|0.1|0.1	X	NO
PB.6308.10|PB.6308.15|PB.6308.16|PB.6308.17	CDCA7L|CDCA7L|CDCA7L|CDCA7L	0.05|0.94|0.0|0.01	PB.6308.15	YES
PB.8033.4|PB.8033.6	ZNF189|ZNF189	0.19|0.81	X	NO
PB.9111.1|PB.9111.14	AMPD3|AMPD3	0.96|0.04	PB.9111.1	YES
PB.9285.1|PB.9285.3|PB.9285.4	STX3|STX3|STX3	0.04|0.09|0.87	X	NO
PB.10004.7|PB.10004.8	BCAT1|BCAT1	0.03|0.97	PB.10004.8	YES
PB.5884.1|PB.5884.13	ZNF292|ZNF292	0.4|0.6	X	NO
PB.6672.2|PB.6672.6	PVRIG|PVRIG	0.99|0.01	PB.6672.2	YES
PB.11171.4|PB.11171.8	MIS18BP1|MIS18BP1	0.83|0.17	X	NO
PB.14397.1|PB.14397.11|PB.14397.12|PB.14397.3|PB.14397.5|PB.14397.9	MAP2K7|MAP2K7|MAP2K7|MAP2K7|MAP2K7|MAP2K7	0.7|0.01|0.01|0.23|0.01|0.04	X	NO
PB.5655.1|PB.5655.2|PB.5655.8	PHF1|PHF1|PHF1	0.53|0.4|0.07	X	NO
PB.9521.10|PB.9521.11|PB.9521.15|PB.9521.16|PB.9521.20	DHCR7|DHCR7|DHCR7|DHCR7|DHCR7	0.98|0.0|0.0|0.02|0.0	PB.9521.10	YES
PB.14779.2|PB.14779.3|PB.14779.4|PB.14779.6	DPF1|DPF1|DPF1|DPF1	0.39|0.46|0.07|0.07	X	NO
PB.1835.1|PB.1835.6	GPN1|GPN1	1.0|0.0	PB.1835.1	YES
PB.9250.12|PB.9250.15|PB.9250.22|PB.9250.30	CELF1|CELF1|CELF1|CELF1	0.2|0.75|0.04|0.01	X	NO
PB.9250.5|PB.9250.7	CELF1|CELF1	0.42|0.58	X	NO
PB.10497.15|PB.10497.16|PB.10497.2|PB.10497.26|PB.10497.3|PB.10497.35|PB.10497.36|PB.10497.4	MAPKAPK5|MAPKAPK5|MAPKAPK5|MAPKAPK5|MAPKAPK5|MAPKAPK5|MAPKAPK5|MAPKAPK5	0.05|0.01|0.78|0.0|0.0|0.07|0.0|0.08	X	NO
PB.10108.11|PB.10108.14|PB.10108.17|PB.10108.19|PB.10108.20|PB.10108.21|PB.10108.22|PB.10108.23|PB.10108.9	TROAP|TROAP|TROAP|TROAP|TROAP|TROAP|TROAP|TROAP|TROAP	0.01|0.14|0.1|0.61|0.02|0.03|0.05|0.01|0.03	X	NO
PB.3059.1|PB.3059.2	GPD1L|GPD1L	0.98|0.02	PB.3059.1	YES
PB.1653.1|PB.1653.6	SH3BP5L|SH3BP5L	0.98|0.02	PB.1653.1	YES
PB.2135.19|PB.2135.3	AUP1|AUP1	0.01|0.99	PB.2135.3	YES
PB.3669.1|PB.3669.38	PXYLP1|PXYLP1	0.98|0.02	PB.3669.1	YES
PB.15497.2|PB.15497.21|PB.15497.5|PB.15497.9	NCOA5|NCOA5|NCOA5|NCOA5	0.73|0.06|0.04|0.16	X	NO
PB.13373.2|PB.13373.4|PB.13373.6	MRPL45|MRPL45|MRPL45	0.92|0.01|0.07	PB.13373.2	YES
PB.9215.14|PB.9215.3|PB.9215.4	EXT2|EXT2|EXT2	0.01|0.98|0.0	PB.9215.3	YES
PB.10598.1|PB.10598.3|PB.10598.4	TMEM120B|TMEM120B|TMEM120B	0.67|0.19|0.14	X	NO
PB.14717.13|PB.14717.17	GRAMD1A|GRAMD1A	0.33|0.67	X	NO
PB.10179.1|PB.10179.13|PB.10179.2|PB.10179.21	TARBP2|TARBP2|TARBP2|TARBP2	0.26|0.02|0.69|0.03	X	NO
PB.12496.18|PB.12496.39|PB.12496.6	LAT|LAT|LAT	0.12|0.01|0.87	X	NO
PB.4866.2|PB.4866.25|PB.4866.8	POLK|POLK|POLK	0.08|0.08|0.85	X	NO
PB.2383.1|PB.2383.2|PB.2383.3|PB.2383.4	BIN1|BIN1|BIN1|BIN1	0.13|0.08|0.59|0.21	X	NO
PB.1474.1|PB.1474.12	TP53BP2|TP53BP2	0.96|0.04	PB.1474.1	YES
PB.5787.38|PB.5787.7	SLC29A1|SLC29A1	0.0|1.0	PB.5787.7	YES
PB.4302.1|PB.4302.14|PB.4302.2|PB.4302.4	GSTCD|GSTCD|GSTCD|GSTCD	0.03|0.05|0.89|0.03	X	NO
PB.9754.16|PB.9754.22|PB.9754.27|PB.9754.28|PB.9754.31|PB.9754.38	HMBS|HMBS|HMBS|HMBS|HMBS|HMBS	0.78|0.02|0.05|0.01|0.15|0.01	X	NO
PB.218.15|PB.218.4|PB.218.6	RAP1GAP|RAP1GAP|RAP1GAP	0.17|0.67|0.17	X	NO
PB.2991.13|PB.2991.9	CAPN7|CAPN7	0.12|0.88	X	NO
PB.6658.1|PB.6658.4	ZSCAN21|ZSCAN21	0.09|0.91	PB.6658.4	YES
PB.6858.1|PB.6858.4|PB.6858.7|PB.6858.9	CNOT4|CNOT4|CNOT4|CNOT4	0.24|0.46|0.14|0.16	X	NO
PB.13854.1|PB.13854.19|PB.13854.26|PB.13854.3	BIRC5|BIRC5|BIRC5|BIRC5	0.0|0.0|0.02|0.98	PB.13854.3	YES
PB.12895.11|PB.12895.8	MTHFSD|MTHFSD	0.64|0.36	X	NO
PB.8520.1|PB.8520.3|PB.8520.5	TIMM23|TIMM23|TIMM23	0.98|0.01|0.0	PB.8520.1	YES
PB.4793.1|PB.4793.5	SLC30A5|SLC30A5	0.73|0.27	X	NO
PB.13924.4|PB.13924.9	PCYT2|PCYT2	0.95|0.05	PB.13924.4	YES
PB.1078.10|PB.1078.13|PB.1078.2|PB.1078.5|PB.1078.8	YY1AP1|YY1AP1|YY1AP1|YY1AP1|YY1AP1	0.25|0.02|0.01|0.02|0.7	X	NO
PB.10076.15|PB.10076.3	SLC38A2|SLC38A2	1.0|0.0	PB.10076.15	YES
PB.6480.1|PB.6480.5|PB.6480.7	ASL|ASL|ASL	0.8|0.11|0.09	X	NO
PB.8409.2|PB.8409.34	RSU1|RSU1	0.99|0.01	PB.8409.2	YES
PB.2536.2|PB.2536.3|PB.2536.5|PB.2536.6	ITGA6|ITGA6|ITGA6|ITGA6	0.12|0.59|0.18|0.12	X	NO
PB.15206.10|PB.15206.9	SNRPB|SNRPB	0.2|0.8	X	NO
PB.8254.30|PB.8254.35	MED22|MED22	0.96|0.04	PB.8254.30	YES
PB.1828.2|PB.1828.9	SNX17|SNX17	1.0|0.0	PB.1828.2	YES
PB.12961.10|PB.12961.3|PB.12961.6|PB.12961.7	DEF8|DEF8|DEF8|DEF8	0.44|0.05|0.22|0.29	X	NO
PB.16159.1|PB.16159.9	MPST|MPST	0.65|0.35	X	NO
PB.3207.12|PB.3207.18|PB.3207.3|PB.3207.4|PB.3207.8	ARIH2|ARIH2|ARIH2|ARIH2|ARIH2	0.0|0.01|0.87|0.06|0.07	X	NO
PB.3892.16|PB.3892.3	NRROS|NRROS	0.04|0.96	PB.3892.3	YES
PB.4289.2|PB.4289.3	MANBA|MANBA	0.89|0.11	X	NO
PB.14222.10|PB.14222.24|PB.14222.25|PB.14222.27|PB.14222.6|PB.14222.9	RNF126|RNF126|RNF126|RNF126|RNF126|RNF126	0.01|0.02|0.0|0.0|0.82|0.15	X	NO
PB.5317.13|PB.5317.14|PB.5317.8	RGS14|RGS14|RGS14	0.98|0.01|0.02	PB.5317.13	YES
PB.4203.16|PB.4203.17|PB.4203.19|PB.4203.2|PB.4203.6|PB.4203.8|PB.4203.9	NAAA|NAAA|NAAA|NAAA|NAAA|NAAA|NAAA	0.03|0.1|0.02|0.61|0.08|0.12|0.04	X	NO
PB.5351.1|PB.5351.4	TBC1D9B|TBC1D9B	0.89|0.11	X	NO
PB.11019.13|PB.11019.6	LAMP1|LAMP1	0.01|0.99	PB.11019.6	YES
PB.11088.1|PB.11088.2|PB.11088.4	DHRS4|DHRS4|DHRS4	0.03|0.05|0.92	PB.11088.4	YES
PB.16778.10|PB.16778.11|PB.16778.12|PB.16778.13|PB.16778.14|PB.16778.16|PB.16778.18|PB.16778.4|PB.16778.5	FAM122B|FAM122B|FAM122B|FAM122B|FAM122B|FAM122B|FAM122B|FAM122B|FAM122B	0.06|0.33|0.15|0.02|0.15|0.17|0.07|0.02|0.03	X	NO
PB.15012.1|PB.15012.11|PB.15012.15|PB.15012.2|PB.15012.3|PB.15012.4|PB.15012.7|PB.15012.9	MED25|MED25|MED25|MED25|MED25|MED25|MED25|MED25	0.02|0.01|0.02|0.01|0.02|0.16|0.03|0.73	X	NO
PB.16221.8|PB.16221.9	SLC25A17|SLC25A17	0.29|0.71	X	NO
PB.3069.1|PB.3069.13|PB.3069.18|PB.3069.2|PB.3069.8	GLB1|GLB1|GLB1|GLB1|GLB1	0.87|0.01|0.01|0.1|0.02	X	NO
PB.14116.12|PB.14116.2|PB.14116.22|PB.14116.25|PB.14116.26|PB.14116.34|PB.14116.36|PB.14116.7	PIAS2|PIAS2|PIAS2|PIAS2|PIAS2|PIAS2|PIAS2|PIAS2	0.02|0.6|0.01|0.04|0.24|0.01|0.04|0.04	X	NO
PB.9638.12|PB.9638.2	TAF1D|TAF1D	0.17|0.83	X	NO
PB.7146.1|PB.7146.14|PB.7146.3	ESCO2|ESCO2|ESCO2	0.92|0.05|0.03	PB.7146.1	YES
PB.9291.1|PB.9291.6	TMEM109|TMEM109	1.0|0.0	PB.9291.1	YES
PB.8087.4|PB.8087.7	POLE3|POLE3	0.78|0.22	X	NO
PB.15332.1|PB.15332.40	GINS1|GINS1	1.0|0.0	PB.15332.1	YES
PB.5757.1|PB.5757.2	MEA1|MEA1	0.38|0.62	X	NO
PB.16853.1|PB.16853.3|PB.16853.7	IKBKG|IKBKG|IKBKG	0.98|0.01|0.01	PB.16853.1	YES
PB.12107.13|PB.12107.3	CIB1|CIB1	0.99|0.01	PB.12107.13	YES
PB.4494.26|PB.4494.6	CLCN3|CLCN3	0.26|0.74	X	NO
PB.9418.10|PB.9418.6|PB.9418.9	RELA|RELA|RELA	0.02|0.96|0.02	PB.9418.6	YES
PB.1324.1|PB.1324.2|PB.1324.4|PB.1324.5	DENND1B|DENND1B|DENND1B|DENND1B	0.15|0.77|0.04|0.04	X	NO
PB.13099.3|PB.13099.5|PB.13099.6|PB.13099.7	PLSCR3|PLSCR3|PLSCR3|PLSCR3	0.06|0.73|0.06|0.15	X	NO
PB.16229.12|PB.16229.2|PB.16229.4|PB.16229.6	L3MBTL2|L3MBTL2|L3MBTL2|L3MBTL2	0.01|0.01|0.01|0.97	PB.16229.6	YES
PB.2924.1|PB.2924.15|PB.2924.6	EDEM1|EDEM1|EDEM1	0.21|0.64|0.14	X	NO
PB.7372.1|PB.7372.4	OTUD6B|OTUD6B	0.97|0.03	PB.7372.1	YES
PB.1430.1|PB.1430.15|PB.1430.5	TRAF5|TRAF5|TRAF5	0.96|0.02|0.03	PB.1430.1	YES
PB.15393.1|PB.15393.2|PB.15393.21|PB.15393.22|PB.15393.47|PB.15393.48	TRPC4AP|TRPC4AP|TRPC4AP|TRPC4AP|TRPC4AP|TRPC4AP	0.56|0.42|0.0|0.0|0.0|0.01	X	NO
PB.9422.11|PB.9422.13|PB.9422.3|PB.9422.4|PB.9422.8	KAT5|KAT5|KAT5|KAT5|KAT5	0.09|0.04|0.61|0.25|0.01	X	NO
PB.7619.6|PB.7619.7|PB.7619.9	ADCK5|ADCK5|ADCK5	0.09|0.22|0.7	X	NO
PB.13684.23|PB.13684.6	RPS6KB1|RPS6KB1	0.01|0.99	PB.13684.6	YES
PB.7666.1|PB.7666.2|PB.7666.7|PB.7666.8	CDC37L1|CDC37L1|CDC37L1|CDC37L1	0.85|0.09|0.03|0.03	X	NO
PB.6204.10|PB.6204.19|PB.6204.6	FAM120B|FAM120B|FAM120B	0.98|0.01|0.01	PB.6204.10	YES
PB.3289.1|PB.3289.16|PB.3289.17|PB.3289.18|PB.3289.19|PB.3289.33|PB.3289.42|PB.3289.5	BAP1|BAP1|BAP1|BAP1|BAP1|BAP1|BAP1|BAP1	0.84|0.04|0.02|0.0|0.08|0.0|0.01|0.0	X	NO
PB.570.15|PB.570.3|PB.570.6	FAF1|FAF1|FAF1	0.0|0.99|0.01	PB.570.3	YES
PB.7917.19|PB.7917.2	NAA35|NAA35	0.02|0.98	PB.7917.2	YES
PB.3795.1|PB.3795.13|PB.3795.15|PB.3795.24|PB.3795.25|PB.3795.38|PB.3795.42	TTC14|TTC14|TTC14|TTC14|TTC14|TTC14|TTC14	0.57|0.02|0.02|0.14|0.17|0.02|0.06	X	NO
PB.15187.15|PB.15187.2|PB.15187.7	TBC1D20|TBC1D20|TBC1D20	0.06|0.91|0.03	PB.15187.2	YES
PB.7736.4|PB.7736.5|PB.7736.6	DCAF12|DCAF12|DCAF12	0.99|0.0|0.01	PB.7736.4	YES
PB.30.2|PB.30.5	CCNL2|CCNL2	0.41|0.59	X	NO
PB.9047.3|PB.9047.6	OSBPL5|OSBPL5	0.16|0.84	X	NO
PB.5237.11|PB.5237.13|PB.5237.5	ITK|ITK|ITK	0.98|0.0|0.02	PB.5237.11	YES
PB.13854.5|PB.13854.9	BIRC5|BIRC5	0.56|0.44	X	NO
PB.7919.1|PB.7919.2	GOLM1|GOLM1	0.03|0.97	PB.7919.2	YES
PB.3178.10|PB.3178.12|PB.3178.2|PB.3178.40|PB.3178.5	SCAP|SCAP|SCAP|SCAP|SCAP	0.01|0.01|0.01|0.01|0.96	PB.3178.5	YES
PB.5153.14|PB.5153.2|PB.5153.6	HARS2|HARS2|HARS2	0.95|0.01|0.04	PB.5153.14	YES
PB.13228.1|PB.13228.13|PB.13228.2|PB.13228.3	ALDH3A2|ALDH3A2|ALDH3A2|ALDH3A2	0.9|0.01|0.03|0.05	PB.13228.1	YES
PB.12292.1|PB.12292.2|PB.12292.3|PB.12292.6|PB.12292.8	PAQR4|PAQR4|PAQR4|PAQR4|PAQR4	0.0|0.02|0.94|0.01|0.03	PB.12292.3	YES
PB.13130.2|PB.13130.5	CTC1|CTC1	0.89|0.11	X	NO
PB.7108.2|PB.7108.3|PB.7108.9	PPP3CC|PPP3CC|PPP3CC	0.02|0.8|0.19	X	NO
PB.8822.12|PB.8822.2|PB.8822.8	ARMH3|ARMH3|ARMH3	0.03|0.86|0.11	X	NO
PB.12743.12|PB.12743.13|PB.12743.3	COG4|COG4|COG4	0.94|0.06|0.0	PB.12743.12	YES
PB.1254.1|PB.1254.3	MRPS14|MRPS14	0.06|0.94	PB.1254.3	YES
PB.10161.10|PB.10161.4|PB.10161.9	SPRYD3|SPRYD3|SPRYD3	0.01|0.98|0.01	PB.10161.4	YES
PB.10720.2|PB.10720.4	MICU2|MICU2	0.02|0.98	PB.10720.4	YES
PB.16091.3|PB.16091.8	GAS2L1|GAS2L1	0.98|0.02	PB.16091.3	YES
PB.9235.1|PB.9235.6	ATG13|ATG13	0.98|0.02	PB.9235.1	YES
PB.1790.1|PB.1790.3|PB.1790.4	DTNB|DTNB|DTNB	0.06|0.34|0.6	X	NO
PB.3679.1|PB.3679.2|PB.3679.30|PB.3679.43|PB.3679.66	TFDP2|TFDP2|TFDP2|TFDP2|TFDP2	0.29|0.14|0.1|0.33|0.14	X	NO
PB.3679.10|PB.3679.8	TFDP2|TFDP2	0.73|0.27	X	NO
PB.1262.3|PB.1262.4|PB.1262.7	TOR3A|TOR3A|TOR3A	0.02|0.01|0.97	PB.1262.7	YES
PB.47.11|PB.47.14|PB.47.24|PB.47.25|PB.47.28|PB.47.3|PB.47.9	NADK|NADK|NADK|NADK|NADK|NADK|NADK	0.04|0.86|0.06|0.01|0.0|0.01|0.01	X	NO
PB.7071.2|PB.7071.49|PB.7071.6	FDFT1|FDFT1|FDFT1	1.0|0.0|0.0	PB.7071.2	YES
PB.13193.22|PB.13193.4	SREBF1|SREBF1	0.14|0.86	X	NO
PB.15550.2|PB.15550.5|PB.15550.6	RTF2|RTF2|RTF2	0.01|0.01|0.99	PB.15550.6	YES
PB.830.6|PB.830.7	DENND2D|DENND2D	0.13|0.87	X	NO
PB.3549.1|PB.3549.4	PARP9|PARP9	0.07|0.93	PB.3549.4	YES
PB.16324.1|PB.16324.13|PB.16324.4|PB.16324.5	CRELD2|CRELD2|CRELD2|CRELD2	0.95|0.01|0.03|0.01	PB.16324.1	YES
PB.3210.1|PB.3210.13|PB.3210.14|PB.3210.6|PB.3210.8	DALRD3|DALRD3|DALRD3|DALRD3|DALRD3	0.15|0.4|0.15|0.2|0.1	X	NO
PB.67.10|PB.67.11|PB.67.13|PB.67.15	WRAP73|WRAP73|WRAP73|WRAP73	0.04|0.05|0.4|0.51	X	NO
PB.4889.6|PB.4889.7	HOMER1|HOMER1	0.99|0.01	PB.4889.6	YES
PB.7778.13|PB.7778.14|PB.7778.19|PB.7778.41|PB.7778.68	MELK|MELK|MELK|MELK|MELK	0.11|0.08|0.79|0.01|0.01	X	NO
PB.16850.13|PB.16850.6|PB.16850.8	FAM50A|FAM50A|FAM50A	0.01|0.91|0.09	PB.16850.6	YES
PB.6492.5|PB.6492.8	RABGEF1|RABGEF1	0.98|0.02	PB.6492.5	YES
PB.404.3|PB.404.5	NCDN|NCDN	0.05|0.95	PB.404.5	YES
PB.7063.14|PB.7063.2|PB.7063.4|PB.7063.7|PB.7063.8	TNKS|TNKS|TNKS|TNKS|TNKS	0.08|0.62|0.15|0.1|0.05	X	NO
PB.13493.3|PB.13493.4|PB.13493.7	LSM12|LSM12|LSM12	0.02|0.97|0.01	PB.13493.4	YES
PB.15847.6|PB.15847.7	UBASH3A|UBASH3A	0.09|0.91	PB.15847.7	YES
PB.11958.11|PB.11958.12|PB.11958.15|PB.11958.21|PB.11958.5|PB.11958.7	UBL7|UBL7|UBL7|UBL7|UBL7|UBL7	0.03|0.02|0.01|0.0|0.03|0.9	X	NO
PB.8841.1|PB.8841.9	SFXN2|SFXN2	0.97|0.03	PB.8841.1	YES
PB.4888.11|PB.4888.3|PB.4888.5	TENT2|TENT2|TENT2	0.03|0.77|0.2	X	NO
PB.12239.3|PB.12239.7|PB.12239.9	MRPS34|MRPS34|MRPS34	0.88|0.05|0.06	X	NO
PB.15403.11|PB.15403.2	NFS1|NFS1	0.12|0.88	X	NO
PB.8243.14|PB.8243.4	DDX31|DDX31	0.72|0.28	X	NO
PB.10983.31|PB.10983.33|PB.10983.34	POGLUT2|POGLUT2|POGLUT2	0.05|0.91|0.05	PB.10983.33	YES
PB.3730.4|PB.3730.5	RSRC1|RSRC1	0.97|0.02	PB.3730.4	YES
PB.7143.21|PB.7143.4|PB.7143.6	TRIM35|TRIM35|TRIM35	0.14|0.17|0.69	X	NO
PB.2961.4|PB.2961.5	VGLL4|VGLL4	0.07|0.93	PB.2961.5	YES
PB.12390.11|PB.12390.13|PB.12390.16|PB.12390.19|PB.12390.2|PB.12390.21|PB.12390.3|PB.12390.4|PB.12390.7|PB.12390.8|PB.12390.9	NDE1|NDE1|NDE1|NDE1|NDE1|NDE1|NDE1|NDE1|NDE1|NDE1|NDE1	0.23|0.02|0.01|0.01|0.02|0.01|0.01|0.04|0.01|0.01|0.63	X	NO
PB.7157.2|PB.7157.5	EXTL3|EXTL3	0.96|0.04	PB.7157.2	YES
PB.4100.10|PB.4100.3|PB.4100.8	WDR19|WDR19|WDR19	0.8|0.13|0.07	X	NO
PB.16844.3|PB.16844.4	ATP6AP1|ATP6AP1	0.99|0.01	PB.16844.3	YES
PB.12605.1|PB.12605.7	AKTIP|AKTIP	0.75|0.25	X	NO
PB.1217.14|PB.1217.15|PB.1217.6|PB.1217.9	SELL|SELL|SELL|SELL	0.4|0.12|0.2|0.28	X	NO
PB.12191.1|PB.12191.10|PB.12191.11|PB.12191.16|PB.12191.4|PB.12191.5|PB.12191.7	FAM234A|FAM234A|FAM234A|FAM234A|FAM234A|FAM234A|FAM234A	0.0|0.0|0.0|0.09|0.0|0.01|0.88	X	NO
PB.1839.1|PB.1839.2|PB.1839.4|PB.1839.5|PB.1839.6	BABAM2|BABAM2|BABAM2|BABAM2|BABAM2	0.01|0.01|0.88|0.04|0.07	X	NO
PB.5360.10|PB.5360.13|PB.5360.4|PB.5360.9	ZFP62|ZFP62|ZFP62|ZFP62	0.1|0.05|0.4|0.45	X	NO
PB.4055.3|PB.4055.7	CD38|CD38	0.98|0.02	PB.4055.3	YES
PB.14055.2|PB.14055.4	PSMA8|PSMA8	0.07|0.93	PB.14055.4	YES
PB.10595.15|PB.10595.16|PB.10595.39|PB.10595.6	KDM2B|KDM2B|KDM2B|KDM2B	0.58|0.08|0.03|0.3	X	NO
PB.16820.11|PB.16820.12|PB.16820.13|PB.16820.14|PB.16820.2|PB.16820.5|PB.16820.6|PB.16820.7|PB.16820.9	HAUS7|HAUS7|HAUS7|HAUS7|HAUS7|HAUS7|HAUS7|HAUS7|HAUS7	0.01|0.01|0.01|0.01|0.07|0.01|0.01|0.2|0.68	X	NO
PB.1293.11|PB.1293.3	RNF2|RNF2	0.01|0.99	PB.1293.3	YES
PB.3561.1|PB.3561.10|PB.3561.13|PB.3561.4|PB.3561.5	SEC22A|SEC22A|SEC22A|SEC22A|SEC22A	0.77|0.06|0.02|0.03|0.12	X	NO
PB.4697.11|PB.4697.12|PB.4697.14|PB.4697.18	FBXO4|FBXO4|FBXO4|FBXO4	0.03|0.03|0.87|0.07	X	NO
PB.7881.4|PB.7881.6|PB.7881.9	NMRK1|NMRK1|NMRK1	0.8|0.12|0.08	X	NO
PB.9099.23|PB.9099.32|PB.9099.36	TMEM41B|TMEM41B|TMEM41B	0.63|0.01|0.35	X	NO
PB.5745.1|PB.5745.15|PB.5745.5	TAF8|TAF8|TAF8	0.81|0.08|0.12	X	NO
PB.14827.1|PB.14827.3|PB.14827.7	C19orf47|C19orf47|C19orf47	0.07|0.07|0.86	X	NO
PB.768.11|PB.768.8	TRMT13|TRMT13	0.67|0.33	X	NO
PB.9803.11|PB.9803.13|PB.9803.17|PB.9803.5|PB.9803.6	FAM118B|FAM118B|FAM118B|FAM118B|FAM118B	0.02|0.01|0.34|0.21|0.41	X	NO
PB.3712.22|PB.3712.3|PB.3712.35|PB.3712.7	MBNL1|MBNL1|MBNL1|MBNL1	0.12|0.62|0.12|0.12	X	NO
PB.10637.10|PB.10637.13|PB.10637.17|PB.10637.2|PB.10637.3|PB.10637.8	TMED2|TMED2|TMED2|TMED2|TMED2|TMED2	0.0|0.0|0.0|0.99|0.0|0.0	PB.10637.2	YES
PB.11675.1|PB.11675.3|PB.11675.5|PB.11675.7|PB.11675.9	DPH6|DPH6|DPH6|DPH6|DPH6	0.76|0.04|0.04|0.08|0.08	X	NO
PB.12683.13|PB.12683.19|PB.12683.2|PB.12683.22|PB.12683.23|PB.12683.5|PB.12683.6	PLEKHG4|PLEKHG4|PLEKHG4|PLEKHG4|PLEKHG4|PLEKHG4|PLEKHG4	0.06|0.04|0.81|0.02|0.04|0.02|0.02	X	NO
PB.8615.4|PB.8615.5	MCU|MCU	0.03|0.97	PB.8615.5	YES
PB.14918.11|PB.14918.4|PB.14918.5	EML2|EML2|EML2	0.06|0.33|0.62	X	NO
PB.9963.1|PB.9963.30	ETV6|ETV6	0.85|0.15	X	NO
PB.3773.1|PB.3773.2|PB.3773.6	NCEH1|NCEH1|NCEH1	0.07|0.37|0.57	X	NO
PB.1225.15|PB.1225.19|PB.1225.2|PB.1225.7	KIFAP3|KIFAP3|KIFAP3|KIFAP3	0.01|0.0|0.95|0.04	PB.1225.2	YES
PB.3301.4|PB.3301.6	SPCS1|SPCS1	0.15|0.85	X	NO
PB.9880.1|PB.9880.15|PB.9880.17|PB.9880.2	C12orf4|C12orf4|C12orf4|C12orf4	0.88|0.04|0.05|0.03	X	NO
PB.11196.1|PB.11196.2|PB.11196.21	MAP4K5|MAP4K5|MAP4K5	0.03|0.93|0.03	PB.11196.2	YES
PB.12126.10|PB.12126.12|PB.12126.13	CHD2|CHD2|CHD2	0.88|0.06|0.06	X	NO
PB.3186.10|PB.3186.24|PB.3186.8	CDC25A|CDC25A|CDC25A	0.17|0.01|0.81	X	NO
PB.3193.2|PB.3193.4	CCDC51|CCDC51	0.71|0.29	X	NO
PB.5703.21|PB.5703.24|PB.5703.25|PB.5703.26|PB.5703.27|PB.5703.28|PB.5703.32	RNF8|RNF8|RNF8|RNF8|RNF8|RNF8|RNF8	0.01|0.01|0.13|0.69|0.04|0.1|0.01	X	NO
PB.5873.1|PB.5873.16|PB.5873.2|PB.5873.9	PGM3|PGM3|PGM3|PGM3	0.81|0.1|0.03|0.06	X	NO
PB.7922.1|PB.7922.2|PB.7922.5|PB.7922.6|PB.7922.8	CDK20|CDK20|CDK20|CDK20|CDK20	0.39|0.33|0.06|0.15|0.06	X	NO
PB.6963.1|PB.6963.3	GIMAP6|GIMAP6	0.97|0.03	PB.6963.1	YES
PB.1153.1|PB.1153.12|PB.1153.4|PB.1153.7|PB.1153.8|PB.1153.9	LY9|LY9|LY9|LY9|LY9|LY9	0.1|0.21|0.06|0.44|0.15|0.04	X	NO
PB.8594.3|PB.8594.7	LRRC20|LRRC20	0.69|0.31	X	NO
PB.1776.1|PB.1776.4	WDCP|WDCP	0.04|0.96	PB.1776.4	YES
PB.2750.2|PB.2750.4	SMARCAL1|SMARCAL1	0.01|0.99	PB.2750.4	YES
PB.1221.5|PB.1221.7	SCYL3|SCYL3	0.95|0.05	PB.1221.5	YES
PB.1121.1|PB.1121.16|PB.1121.17|PB.1121.18|PB.1121.2|PB.1121.21|PB.1121.3|PB.1121.5	CD1A|CD1A|CD1A|CD1A|CD1A|CD1A|CD1A|CD1A	0.01|0.0|0.68|0.01|0.0|0.0|0.14|0.15	X	NO
PB.5699.2|PB.5699.21|PB.5699.22|PB.5699.7|PB.5699.9	C6orf89|C6orf89|C6orf89|C6orf89|C6orf89	0.94|0.0|0.01|0.03|0.01	PB.5699.2	YES
PB.12981.10|PB.12981.9	ABR|ABR	0.14|0.86	X	NO
PB.3416.19|PB.3416.9	BBX|BBX	0.4|0.6	X	NO
PB.15528.10|PB.15528.2|PB.15528.3	TMEM189|TMEM189|TMEM189	0.02|0.01|0.96	PB.15528.3	YES
PB.7069.2|PB.7069.4	NEIL2|NEIL2	0.97|0.03	PB.7069.2	YES
PB.1946.12|PB.1946.2	PPP1R21|PPP1R21	0.03|0.97	PB.1946.2	YES
PB.12492.14|PB.12492.15|PB.12492.5|PB.12492.6|PB.12492.8|PB.12492.9	SPNS1|SPNS1|SPNS1|SPNS1|SPNS1|SPNS1	0.02|0.01|0.04|0.04|0.54|0.36	X	NO
PB.2713.1|PB.2713.4	CREB1|CREB1	0.36|0.64	X	NO
PB.336.14|PB.336.15|PB.336.22|PB.336.23|PB.336.3|PB.336.4	SRSF4|SRSF4|SRSF4|SRSF4|SRSF4|SRSF4	0.0|0.0|0.0|0.0|0.94|0.05	PB.336.3	YES
PB.13439.13|PB.13439.2|PB.13439.6	GHDC|GHDC|GHDC	0.84|0.1|0.06	X	NO
PB.9033.7|PB.9033.8	TOLLIP|TOLLIP	0.99|0.01	PB.9033.7	YES
PB.7403.16|PB.7403.17|PB.7403.2|PB.7403.3	STK3|STK3|STK3|STK3	0.01|0.03|0.94|0.02	PB.7403.2	YES
PB.5555.20|PB.5555.5|PB.5555.9	HLA-E|HLA-E|HLA-E	0.01|0.01|0.99	PB.5555.9	YES
PB.9128.4|PB.9128.5	RRAS2|RRAS2	0.2|0.8	X	NO
PB.4486.11|PB.4486.20|PB.4486.5|PB.4486.7	MSMO1|MSMO1|MSMO1|MSMO1	0.0|0.0|0.99|0.01	PB.4486.5	YES
PB.1944.1|PB.1944.3	MSH6|MSH6	0.01|0.99	PB.1944.3	YES
PB.10155.17|PB.10155.18|PB.10155.2	GALNT6|GALNT6|GALNT6	0.03|0.02|0.94	PB.10155.2	YES
PB.4994.2|PB.4994.3	CAMK4|CAMK4	0.24|0.76	X	NO
PB.13384.10|PB.13384.12	PIP4K2B|PIP4K2B	0.94|0.06	PB.13384.10	YES
PB.5606.4|PB.5606.5|PB.5606.6|PB.5606.7|PB.5606.8	EHMT2|EHMT2|EHMT2|EHMT2|EHMT2	0.04|0.71|0.04|0.18|0.04	X	NO
PB.13809.10|PB.13809.3	TRIM65|TRIM65	0.05|0.95	PB.13809.3	YES
PB.14295.3|PB.14295.5	SGTA|SGTA	0.0|1.0	PB.14295.5	YES
PB.5408.1|PB.5408.10|PB.5408.13|PB.5408.15|PB.5408.23|PB.5408.4	SSR1|SSR1|SSR1|SSR1|SSR1|SSR1	0.01|0.0|0.01|0.0|0.0|0.97	PB.5408.4	YES
PB.6619.2|PB.6619.21|PB.6619.42|PB.6619.48|PB.6619.55|PB.6619.8	FAM133B|FAM133B|FAM133B|FAM133B|FAM133B|FAM133B	0.77|0.14|0.01|0.02|0.01|0.05	X	NO
PB.13100.2|PB.13100.4	TMEM102|TMEM102	0.97|0.03	PB.13100.2	YES
PB.14630.1|PB.14630.10|PB.14630.14|PB.14630.16|PB.14630.18|PB.14630.20|PB.14630.3	FKBP8|FKBP8|FKBP8|FKBP8|FKBP8|FKBP8|FKBP8	0.0|0.0|0.0|0.0|0.0|0.0|0.98	PB.14630.3	YES
PB.2964.5|PB.2964.7	TAMM41|TAMM41	0.95|0.05	PB.2964.5	YES
PB.4803.1|PB.4803.10	GTF2H2C|GTF2H2C	0.98|0.02	PB.4803.1	YES
PB.5856.15|PB.5856.2|PB.5856.30	TMEM30A|TMEM30A|TMEM30A	0.0|0.99|0.0	PB.5856.2	YES
PB.9172.4|PB.9172.5	KIF18A|KIF18A	0.96|0.04	PB.9172.4	YES
PB.2439.1|PB.2439.3|PB.2439.4	CXCR4|CXCR4|CXCR4	0.99|0.0|0.0	PB.2439.1	YES
PB.1220.1|PB.1220.14	C1orf112|C1orf112	0.97|0.03	PB.1220.1	YES
PB.11391.1|PB.11391.12	FCF1|FCF1	0.99|0.01	PB.11391.1	YES
PB.969.10|PB.969.3	SV2A|SV2A	0.01|0.99	PB.969.3	YES
PB.13785.20|PB.13785.9	MIF4GD|MIF4GD	0.07|0.93	PB.13785.9	YES
PB.568.1|PB.568.4	BEND5|BEND5	0.9|0.1	PB.568.1	YES
PB.8140.1|PB.8140.2	SCAI|SCAI	0.79|0.21	X	NO
PB.10438.1|PB.10438.7	TMEM263|TMEM263	0.99|0.01	PB.10438.1	YES
PB.11708.2|PB.11708.3|PB.11708.4|PB.11708.5	SPINT1|SPINT1|SPINT1|SPINT1	0.05|0.1|0.4|0.45	X	NO
PB.2623.21|PB.2623.3	STAT1|STAT1	0.01|0.99	PB.2623.3	YES
PB.8356.14|PB.8356.2|PB.8356.4|PB.8356.5|PB.8356.8	FBH1|FBH1|FBH1|FBH1|FBH1	0.02|0.2|0.06|0.01|0.71	X	NO
PB.9600.2|PB.9600.3|PB.9600.5|PB.9600.6|PB.9600.7	NARS2|NARS2|NARS2|NARS2|NARS2	0.01|0.01|0.86|0.1|0.02	X	NO
PB.10620.14|PB.10620.4	RSRC2|RSRC2	0.76|0.24	X	NO
PB.2962.10|PB.2962.21|PB.2962.3|PB.2962.5|PB.2962.6|PB.2962.7	ATG7|ATG7|ATG7|ATG7|ATG7|ATG7	0.01|0.01|0.01|0.02|0.02|0.94	PB.2962.7	YES
PB.7211.1|PB.7211.10|PB.7211.11	GPAT4|GPAT4|GPAT4	0.99|0.01|0.01	PB.7211.1	YES
PB.44.10|PB.44.11|PB.44.14|PB.44.3|PB.44.4	CDK11B|CDK11B|CDK11B|CDK11B|CDK11B	0.02|0.05|0.11|0.04|0.79	X	NO
PB.13810.13|PB.13810.15	MRPL38|MRPL38	0.0|1.0	PB.13810.15	YES
PB.6440.11|PB.6440.17|PB.6440.6	CCM2|CCM2|CCM2	0.89|0.07|0.04	X	NO
PB.1775.3|PB.1775.8	UBXN2A|UBXN2A	0.86|0.14	X	NO
PB.13658.14|PB.13658.2	VEZF1|VEZF1	0.02|0.98	PB.13658.2	YES
PB.2990.1|PB.2990.8	SH3BP5|SH3BP5	0.96|0.04	PB.2990.1	YES
PB.2816.10|PB.2816.12|PB.2816.13	SP140L|SP140L|SP140L	0.59|0.32|0.1	X	NO
PB.6684.1|PB.6684.2|PB.6684.3|PB.6684.5|PB.6684.6|PB.6684.7	MOSPD3|MOSPD3|MOSPD3|MOSPD3|MOSPD3|MOSPD3	0.02|0.05|0.86|0.02|0.02|0.02	X	NO
PB.5253.1|PB.5253.5	PWWP2A|PWWP2A	0.18|0.82	X	NO
PB.14450.2|PB.14450.5	SLC44A2|SLC44A2	0.01|0.99	PB.14450.5	YES
PB.2759.1|PB.2759.13|PB.2759.4	AAMP|AAMP|AAMP	0.0|0.99|0.0	PB.2759.13	YES
PB.1082.14|PB.1082.2|PB.1082.5|PB.1082.8	KHDC4|KHDC4|KHDC4|KHDC4	0.04|0.01|0.05|0.9	X	NO
PB.15322.1|PB.15322.10|PB.15322.12|PB.15322.3|PB.15322.4	GZF1|GZF1|GZF1|GZF1|GZF1	0.07|0.02|0.18|0.08|0.66	X	NO
PB.4016.1|PB.4016.2|PB.4016.4|PB.4016.9	TBC1D14|TBC1D14|TBC1D14|TBC1D14	0.02|0.93|0.01|0.03	PB.4016.2	YES
PB.4255.4|PB.4255.5	NUDT9|NUDT9	0.89|0.11	X	NO
PB.12192.5|PB.12192.6	NME4|NME4	0.01|0.99	PB.12192.6	YES
PB.13847.12|PB.13847.15|PB.13847.5|PB.13847.8	TMC8|TMC8|TMC8|TMC8	0.06|0.55|0.26|0.13	X	NO
PB.11777.22|PB.11777.6	BLOC1S6|BLOC1S6	0.03|0.97	PB.11777.6	YES
PB.14237.1|PB.14237.14|PB.14237.15|PB.14237.17	CNN2|CNN2|CNN2|CNN2	0.97|0.0|0.02|0.0	PB.14237.1	YES
PB.9300.10|PB.9300.14|PB.9300.2|PB.9300.6	CYB561A3|CYB561A3|CYB561A3|CYB561A3	0.0|0.01|0.97|0.02	PB.9300.2	YES
PB.6416.1|PB.6416.11|PB.6416.12|PB.6416.16|PB.6416.17|PB.6416.18|PB.6416.2|PB.6416.20|PB.6416.21|PB.6416.28|PB.6416.30|PB.6416.31|PB.6416.32|PB.6416.37|PB.6416.38|PB.6416.44|PB.6416.5	POLM|POLM|POLM|POLM|POLM|POLM|POLM|POLM|POLM|POLM|POLM|POLM|POLM|POLM|POLM|POLM|POLM	0.07|0.08|0.13|0.17|0.01|0.01|0.02|0.03|0.02|0.2|0.02|0.09|0.02|0.02|0.02|0.05|0.05	X	NO
PB.7109.4|PB.7109.5	SORBS3|SORBS3	0.93|0.07	PB.7109.4	YES
PB.5940.1|PB.5940.2|PB.5940.7|PB.5940.8	RTN4IP1|RTN4IP1|RTN4IP1|RTN4IP1	0.57|0.14|0.14|0.14	X	NO
PB.252.1|PB.252.2|PB.252.3|PB.252.4	HMGCL|HMGCL|HMGCL|HMGCL	0.03|0.13|0.81|0.03	X	NO
PB.350.3|PB.350.6|PB.350.8	ZCCHC17|ZCCHC17|ZCCHC17	0.95|0.02|0.02	PB.350.3	YES
PB.10629.11|PB.10629.5|PB.10629.6|PB.10629.8	MPHOSPH9|MPHOSPH9|MPHOSPH9|MPHOSPH9	0.05|0.28|0.62|0.05	X	NO
PB.1187.1|PB.1187.6	UCK2|UCK2	0.99|0.01	PB.1187.1	YES
PB.13155.1|PB.13155.2|PB.13155.3|PB.13155.4|PB.13155.6	COX10|COX10|COX10|COX10|COX10	0.03|0.93|0.01|0.01|0.02	PB.13155.2	YES
PB.3931.10|PB.3931.15|PB.3931.2|PB.3931.23|PB.3931.28|PB.3931.30|PB.3931.4|PB.3931.5|PB.3931.7|PB.3931.8|PB.3931.9	PIGG|PIGG|PIGG|PIGG|PIGG|PIGG|PIGG|PIGG|PIGG|PIGG|PIGG	0.01|0.01|0.06|0.05|0.02|0.01|0.07|0.71|0.02|0.01|0.02	X	NO
PB.2412.1|PB.2412.8|PB.2412.9	IMP4|IMP4|IMP4	0.98|0.0|0.02	PB.2412.1	YES
PB.502.1|PB.502.10|PB.502.11|PB.502.12|PB.502.13|PB.502.15|PB.502.5	P3H1|P3H1|P3H1|P3H1|P3H1|P3H1|P3H1	0.01|0.01|0.69|0.24|0.03|0.01|0.02	X	NO
PB.5584.1|PB.5584.6	MICB|MICB	0.78|0.22	X	NO
PB.8961.2|PB.8961.5|PB.8961.9	PTPRE|PTPRE|PTPRE	0.12|0.03|0.84	X	NO
PB.7301.1|PB.7301.15|PB.7301.17|PB.7301.18|PB.7301.2|PB.7301.28|PB.7301.5|PB.7301.6|PB.7301.9	STAU2|STAU2|STAU2|STAU2|STAU2|STAU2|STAU2|STAU2|STAU2	0.05|0.02|0.68|0.07|0.01|0.01|0.13|0.03|0.01	X	NO
PB.6798.10|PB.6798.2	ING3|ING3	0.37|0.63	X	NO
PB.382.15|PB.382.18|PB.382.19|PB.382.4|PB.382.5	S100PBP|S100PBP|S100PBP|S100PBP|S100PBP	0.11|0.01|0.01|0.84|0.02	X	NO
PB.3325.14|PB.3325.6	PDHB|PDHB	0.01|0.99	PB.3325.6	YES
PB.73.1|PB.73.6|PB.73.9	C1orf174|C1orf174|C1orf174	0.94|0.05|0.01	PB.73.1	YES
PB.13752.1|PB.13752.20	AMZ2|AMZ2	0.01|0.99	PB.13752.20	YES
PB.7728.3|PB.7728.7|PB.7728.9	BAG1|BAG1|BAG1	0.98|0.01|0.01	PB.7728.3	YES
PB.14523.1|PB.14523.13	CCDC130|CCDC130	0.95|0.05	PB.14523.1	YES
PB.3018.1|PB.3018.3	SGO1|SGO1	0.03|0.97	PB.3018.3	YES
PB.12201.11|PB.12201.12|PB.12201.13|PB.12201.14|PB.12201.2|PB.12201.3|PB.12201.5|PB.12201.7	PIGQ|PIGQ|PIGQ|PIGQ|PIGQ|PIGQ|PIGQ|PIGQ	0.52|0.2|0.03|0.02|0.08|0.08|0.02|0.05	X	NO
PB.15094.2|PB.15094.3|PB.15094.4	EPS8L1|EPS8L1|EPS8L1	0.06|0.52|0.42	X	NO
PB.4440.2|PB.4440.3|PB.4440.4	ARHGAP10|ARHGAP10|ARHGAP10	0.53|0.03|0.44	X	NO
PB.10970.1|PB.10970.4	UBAC2|UBAC2	0.01|0.99	PB.10970.4	YES
PB.8764.1|PB.8764.12|PB.8764.17	ARHGAP19|ARHGAP19|ARHGAP19	0.02|0.96|0.02	PB.8764.12	YES
PB.1064.1|PB.1064.9	MTX1|MTX1	0.98|0.02	PB.1064.1	YES
PB.13614.2|PB.13614.6	PDK2|PDK2	0.01|0.99	PB.13614.6	YES
PB.12487.12|PB.12487.13|PB.12487.5|PB.12487.6|PB.12487.7|PB.12487.8	SH2B1|SH2B1|SH2B1|SH2B1|SH2B1|SH2B1	0.03|0.03|0.06|0.18|0.03|0.68	X	NO
PB.10788.1|PB.10788.10|PB.10788.11|PB.10788.13|PB.10788.15|PB.10788.19|PB.10788.21|PB.10788.22|PB.10788.23|PB.10788.26|PB.10788.3|PB.10788.33|PB.10788.35|PB.10788.4|PB.10788.44|PB.10788.48|PB.10788.55|PB.10788.6|PB.10788.63|PB.10788.67|PB.10788.7|PB.10788.8|PB.10788.9	SUPT20H|SUPT20H|SUPT20H|SUPT20H|SUPT20H|SUPT20H|SUPT20H|SUPT20H|SUPT20H|SUPT20H|SUPT20H|SUPT20H|SUPT20H|SUPT20H|SUPT20H|SUPT20H|SUPT20H|SUPT20H|SUPT20H|SUPT20H|SUPT20H|SUPT20H|SUPT20H	0.08|0.01|0.01|0.01|0.02|0.01|0.01|0.06|0.0|0.0|0.1|0.01|0.0|0.01|0.0|0.01|0.04|0.4|0.0|0.02|0.04|0.13|0.02	X	NO
PB.15931.5|PB.15931.6	ADA2|ADA2	0.85|0.15	X	NO
PB.6721.1|PB.6721.11|PB.6721.17	ARMC10|ARMC10|ARMC10	0.73|0.25|0.02	X	NO
PB.5411.2|PB.5411.3|PB.5411.8	SNRNP48|SNRNP48|SNRNP48	0.93|0.05|0.02	PB.5411.2	YES
PB.16332.1|PB.16332.12|PB.16332.3|PB.16332.5	HDAC10|HDAC10|HDAC10|HDAC10	0.67|0.06|0.08|0.19	X	NO
PB.7723.41|PB.7723.6	APTX|APTX	0.01|0.99	PB.7723.6	YES
PB.5541.18|PB.5541.4|PB.5541.6	TRIM27|TRIM27|TRIM27	0.01|0.99|0.0	PB.5541.4	YES
PB.8260.1|PB.8260.13|PB.8260.3	SLC2A6|SLC2A6|SLC2A6	0.28|0.05|0.68	X	NO
PB.2664.1|PB.2664.22	BZW1|BZW1	1.0|0.0	PB.2664.1	YES
PB.9154.12|PB.9154.14|PB.9154.19|PB.9154.3|PB.9154.8	ZDHHC13|ZDHHC13|ZDHHC13|ZDHHC13|ZDHHC13	0.0|0.0|0.0|0.96|0.03	PB.9154.3	YES
PB.15830.12|PB.15830.7	HMGN1|HMGN1	0.44|0.56	X	NO
PB.12345.1|PB.12345.17|PB.12345.3	EEF2KMT|EEF2KMT|EEF2KMT	0.91|0.07|0.02	PB.12345.1	YES
PB.619.1|PB.619.5	OMA1|OMA1	0.07|0.93	PB.619.5	YES
PB.9396.1|PB.9396.5|PB.9396.6	SYVN1|SYVN1|SYVN1	0.03|0.02|0.95	PB.9396.6	YES
PB.5370.1|PB.5370.12|PB.5370.3|PB.5370.7	DUSP22|DUSP22|DUSP22|DUSP22	0.7|0.02|0.02|0.26	X	NO
PB.1890.1|PB.1890.12|PB.1890.2|PB.1890.32|PB.1890.4|PB.1890.45|PB.1890.5	SRSF7|SRSF7|SRSF7|SRSF7|SRSF7|SRSF7|SRSF7	0.12|0.0|0.04|0.0|0.76|0.0|0.07	X	NO
PB.12260.2|PB.12260.9	TRAF7|TRAF7	0.98|0.02	PB.12260.2	YES
PB.5694.1|PB.5694.25|PB.5694.3|PB.5694.8	SRSF3|SRSF3|SRSF3|SRSF3	0.94|0.0|0.02|0.04	PB.5694.1	YES
PB.6899.1|PB.6899.3	BRAF|BRAF	0.83|0.17	X	NO
PB.9468.10|PB.9468.11|PB.9468.9	RCE1|RCE1|RCE1	0.02|0.08|0.9	PB.9468.9	YES
PB.10971.15|PB.10971.17|PB.10971.3|PB.10971.4|PB.10971.5	TM9SF2|TM9SF2|TM9SF2|TM9SF2|TM9SF2	0.0|0.0|0.02|0.97|0.0	PB.10971.4	YES
PB.16306.11|PB.16306.24|PB.16306.25|PB.16306.29	TRMU|TRMU|TRMU|TRMU	0.07|0.03|0.85|0.05	X	NO
PB.12639.1|PB.12639.7	CCDC102A|CCDC102A	0.96|0.04	PB.12639.1	YES
PB.15217.2|PB.15217.4|PB.15217.6	UBOX5|UBOX5|UBOX5	0.54|0.37|0.1	X	NO
PB.9070.1|PB.9070.16	ARFIP2|ARFIP2	0.98|0.02	PB.9070.1	YES
PB.4673.2|PB.4673.7	SKP2|SKP2	1.0|0.0	PB.4673.2	YES
PB.5739.1|PB.5739.13	CCND3|CCND3	1.0|0.0	PB.5739.1	YES
PB.514.10|PB.514.12	MED8|MED8	0.98|0.02	PB.514.10	YES
PB.15899.11|PB.15899.12|PB.15899.17|PB.15899.18|PB.15899.19|PB.15899.20|PB.15899.22|PB.15899.23|PB.15899.4|PB.15899.6|PB.15899.8|PB.15899.9	POFUT2|POFUT2|POFUT2|POFUT2|POFUT2|POFUT2|POFUT2|POFUT2|POFUT2|POFUT2|POFUT2|POFUT2	0.03|0.02|0.03|0.02|0.74|0.02|0.02|0.02|0.02|0.04|0.02|0.02	X	NO
PB.14445.1|PB.14445.3|PB.14445.5|PB.14445.6|PB.14445.7	PDE4A|PDE4A|PDE4A|PDE4A|PDE4A	0.02|0.03|0.02|0.9|0.02	X	NO
PB.5016.2|PB.5016.3|PB.5016.6	TMED7-TICAM2|TMED7-TICAM2|TMED7	0.01|0.05|0.94	PB.5016.6	YES
PB.12855.5|PB.12855.9	GCSH|GCSH	0.97|0.03	PB.12855.5	YES
PB.15215.1|PB.15215.2|PB.15215.28|PB.15215.3	PTPRA|PTPRA|PTPRA|PTPRA	0.11|0.17|0.01|0.71	X	NO
PB.9075.1|PB.9075.6	TPP1|TPP1	0.91|0.09	PB.9075.1	YES
PB.13353.1|PB.13353.9	GGNBP2|GGNBP2	0.6|0.4	X	NO
PB.16813.1|PB.16813.12	HMGB3|HMGB3	1.0|0.0	PB.16813.1	YES
PB.8539.15|PB.8539.3	ZWINT|ZWINT	0.09|0.91	PB.8539.3	YES
PB.6406.2|PB.6406.20|PB.6406.31	STK17A|STK17A|STK17A	0.97|0.03|0.01	PB.6406.2	YES
PB.15451.10|PB.15451.5|PB.15451.6	DHX35|DHX35|DHX35	0.01|0.09|0.9	PB.15451.6	YES
PB.6052.1|PB.6052.10|PB.6052.15|PB.6052.23|PB.6052.24|PB.6052.29	MYB|MYB|MYB|MYB|MYB|MYB	0.89|0.0|0.02|0.0|0.05|0.03	X	NO
PB.5926.1|PB.5926.17|PB.5926.4|PB.5926.9	CCNC|CCNC|CCNC|CCNC	0.01|0.92|0.07|0.0	PB.5926.17	YES
PB.2965.1|PB.2965.2	MKRN2|MKRN2	0.98|0.02	PB.2965.1	YES
PB.6251.12|PB.6251.5|PB.6251.6|PB.6251.7	AP5Z1|AP5Z1|AP5Z1|AP5Z1	0.01|0.02|0.03|0.94	PB.6251.7	YES
PB.16097.2|PB.16097.3	NF2|NF2	0.9|0.1	X	NO
PB.8519.11|PB.8519.13|PB.8519.16|PB.8519.2|PB.8519.25|PB.8519.4|PB.8519.5	NCOA4|NCOA4|NCOA4|NCOA4|NCOA4|NCOA4|NCOA4	0.97|0.02|0.0|0.0|0.0|0.0|0.0	PB.8519.11	YES
PB.11250.1|PB.11250.17|PB.11250.21|PB.11250.4|PB.11250.5|PB.11250.9	AP5M1|AP5M1|AP5M1|AP5M1|AP5M1|AP5M1	0.01|0.03|0.01|0.84|0.03|0.09	X	NO
PB.2672.3|PB.2672.6	FAM126B|FAM126B	0.97|0.03	PB.2672.3	YES
PB.1637.1|PB.1637.17	SMYD3|SMYD3	0.33|0.67	X	NO
PB.10922.14|PB.10922.20|PB.10922.4|PB.10922.7|PB.10922.8	FBXL3|FBXL3|FBXL3|FBXL3|FBXL3	0.04|0.02|0.03|0.02|0.9	X	NO
PB.7094.1|PB.7094.3|PB.7094.5	ASAH1|ASAH1|ASAH1	0.09|0.9|0.01	PB.7094.3	YES
PB.191.1|PB.191.2	ALDH4A1|ALDH4A1	0.03|0.97	PB.191.2	YES
PB.10132.2|PB.10132.4	ATF1|ATF1	0.99|0.01	PB.10132.2	YES
PB.13848.1|PB.13848.10|PB.13848.25|PB.13848.36	TMC6|TMC6|TMC6|TMC6	0.9|0.05|0.02|0.02	PB.13848.1	YES
PB.979.1|PB.979.13	APH1A|APH1A	0.64|0.36	X	NO
PB.10707.1|PB.10707.11|PB.10707.15|PB.10707.9	IFT88|IFT88|IFT88|IFT88	0.12|0.69|0.12|0.06	X	NO
PB.13706.10|PB.13706.3|PB.13706.4	DCAF7|DCAF7|DCAF7	0.0|0.97|0.03	PB.13706.3	YES
PB.10910.14|PB.10910.4	PIBF1|PIBF1	0.78|0.22	X	NO
PB.6721.10|PB.6721.28|PB.6721.3	ARMC10|ARMC10|ARMC10	0.28|0.03|0.69	X	NO
PB.9543.1|PB.9543.17	RAB6A|RAB6A	0.98|0.02	PB.9543.1	YES
PB.7631.1|PB.7631.6	LRRC14|LRRC14	0.98|0.02	PB.7631.1	YES
PB.16702.12|PB.16702.2|PB.16702.3	RBM41|RBM41|RBM41	0.15|0.3|0.55	X	NO
PB.2630.1|PB.2630.4	SLC39A10|SLC39A10	0.95|0.05	PB.2630.1	YES
PB.4394.1|PB.4394.10|PB.4394.26|PB.4394.27|PB.4394.28|PB.4394.6	JADE1|JADE1|JADE1|JADE1|JADE1|JADE1	0.45|0.01|0.01|0.03|0.01|0.5	X	NO
PB.15388.1|PB.15388.2|PB.15388.3|PB.15388.6|PB.15388.7	PIGU|PIGU|PIGU|PIGU|PIGU	0.94|0.01|0.02|0.01|0.01	PB.15388.1	YES
PB.8235.4|PB.8235.7|PB.8235.9	UCK1|UCK1|UCK1	0.03|0.95|0.02	PB.8235.7	YES
PB.13197.1|PB.13197.4	GID4|GID4	0.97|0.03	PB.13197.1	YES
PB.12236.13|PB.12236.3	JPT2|JPT2	0.01|0.99	PB.12236.3	YES
PB.8410.11|PB.8410.3|PB.8410.7	TRDMT1|TRDMT1|TRDMT1	0.19|0.1|0.71	X	NO
PB.3758.2|PB.3758.9	SEC62|SEC62	0.98|0.02	PB.3758.2	YES
PB.9004.13|PB.9004.26	SIGIRR|SIGIRR	0.01|0.99	PB.9004.26	YES
PB.3727.15|PB.3727.25|PB.3727.4|PB.3727.9	SSR3|SSR3|SSR3|SSR3	0.0|0.01|0.97|0.02	PB.3727.4	YES
PB.1142.2|PB.1142.6|PB.1142.7	NCSTN|NCSTN|NCSTN	0.01|0.96|0.03	PB.1142.6	YES
PB.10396.3|PB.10396.4|PB.10396.7	ACTR6|ACTR6|ACTR6	0.01|0.01|0.98	PB.10396.7	YES
PB.5082.4|PB.5082.6	ZCCHC10|ZCCHC10	0.34|0.66	X	NO
PB.10636.1|PB.10636.2	SNRNP35|SNRNP35	0.06|0.94	PB.10636.2	YES
PB.9345.3|PB.9345.4	RTN3|RTN3	1.0|0.0	PB.9345.3	YES
PB.1806.1|PB.1806.13|PB.1806.4|PB.1806.6|PB.1806.8	CENPA|CENPA|CENPA|CENPA|CENPA	0.9|0.01|0.01|0.08|0.01	X	NO
PB.3701.1|PB.3701.2|PB.3701.4|PB.3701.6|PB.3701.7	PFN2|PFN2|PFN2|PFN2|PFN2	0.0|0.59|0.39|0.01|0.01	X	NO
PB.7118.2|PB.7118.4|PB.7118.6|PB.7118.8	TNFRSF10B|TNFRSF10B|TNFRSF10B|TNFRSF10B	0.35|0.61|0.02|0.02	X	NO
PB.3639.1|PB.3639.11|PB.3639.20|PB.3639.39|PB.3639.4|PB.3639.5|PB.3639.6	CEP63|CEP63|CEP63|CEP63|CEP63|CEP63|CEP63	0.51|0.18|0.03|0.02|0.01|0.04|0.2	X	NO
PB.11476.1|PB.11476.6|PB.11476.7|PB.11476.8	LGMN|LGMN|LGMN|LGMN	0.89|0.02|0.05|0.04	X	NO
PB.1203.10|PB.1203.3|PB.1203.6|PB.1203.9	MPZL1|MPZL1|MPZL1|MPZL1	0.13|0.0|0.81|0.05	X	NO
PB.12381.1|PB.12381.2|PB.12381.21	PARN|PARN|PARN	0.0|0.97|0.02	PB.12381.2	YES
PB.12906.1|PB.12906.2|PB.12906.3|PB.12906.4	BANP|BANP|BANP|BANP	0.14|0.22|0.61|0.04	X	NO
PB.116.2|PB.116.4	TMEM201|TMEM201	0.79|0.21	X	NO
PB.3159.1|PB.3159.11|PB.3159.2|PB.3159.22	LZTFL1|LZTFL1|LZTFL1|LZTFL1	0.07|0.02|0.89|0.01	X	NO
PB.3663.3|PB.3663.5	PIK3CB|PIK3CB	0.95|0.05	PB.3663.3	YES
PB.13327.2|PB.13327.4	MYO1D|MYO1D	0.56|0.44	X	NO
PB.2947.2|PB.2947.3|PB.2947.6	CRELD1|CRELD1|CRELD1	0.08|0.77|0.15	X	NO
PB.13951.10|PB.13951.11|PB.13951.15|PB.13951.9	NARF|NARF|NARF|NARF	0.06|0.92|0.0|0.02	PB.13951.11	YES
PB.12876.1|PB.12876.12|PB.12876.13|PB.12876.16|PB.12876.34|PB.12876.9	TAF1C|TAF1C|TAF1C|TAF1C|TAF1C|TAF1C	0.03|0.04|0.06|0.1|0.03|0.74	X	NO
PB.324.2|PB.324.4	SESN2|SESN2	0.02|0.98	PB.324.4	YES
[truncated: 598 more rows]
